# Supplementary material for: Aggregation of CAT tails blocks their degradation and causes proteotoxicity in S. cerevisiae
Source: PLoS One. 2020 Jan 16;15(1):e0227841. doi: 10.1371/journal.pone.0227841 (PMC6964901; doi:10.1371/journal.pone.0227841)
Supplement: S1 Dataset — Each row includes the name of a gene (column 1) that was disrupted with a hypomorphic allele (deletion for non-essential genes and DAmP for essential genes) and measured in a strain with a GFP-fluorescent Hsf1 reporter in either a wt (column 2) or ltn1Δ rps0aΔ background (column 3). The interaction (difference) between these measurements is reported in column 4. (XLS) [file pone.0227841.s006.xls]

## Sheet: rqc1_rps0a_screen_data2.txt
Gene Name	Basal Hsf1 Activity (log2 GFP)	Hsf1 Activity in ltn1∆ rps0a∆ background (log2 GFP)	Interaction (ltn1∆ rps0a∆ - basal)
VMA9	-2.44592	-2.0785	0.367415
SRN2	-2.60112	0.145567	2.74669
FLC2	-2.32307	0.270444	2.59351
YML084W	-2.25011	-1.02485	1.22525
RBG1	-2.19398	0.490486	2.68447
SML1	-2.22332	0.26526	2.48858
ATS1	-2.40842	0.327947	2.73637
YML037C	-2.15917	0.318923	2.4781
YAL004W	-2.22316	0.576851	2.80001
OST6	-2.35058	0.402899	2.75347
YAR029W	-2.30383	0.276518	2.58035
GIS4	-2.34337	0.364209	2.70758
SPO75	-2.39385	0.307003	2.70086
YMR010W	-2.74638	0.184141	2.93052
SPA2	-2.21598	0.354091	2.57007
MSS1	-2.48143	0.24956	2.73099
YLR118C	-2.39883	-2.18284	0.215986
IMP2	-2.61481	0.163779	2.77859
CHA4	-2.19461	0.442176	2.63679
NDE1	-2.3599	0.348161	2.70806
RAX2	-2.39125	0.151156	2.5424
ATG16	-2.54403	0.313206	2.85724
FYV7	-2.42597	0.721867	3.14784
SIP18	-2.40236	0.450156	2.85251
OSW2	-2.40946	0.289648	2.6991
GCV2	-2.29727	0.418048	2.71532
UBR2	-2.55605	0.991469	3.54752
ERG2	-2.32816	0.346989	2.67515
LOT6	-2.39213	0.358971	2.7511
UBP8	-2.4904	0.302036	2.79244
YLL054C	-2.39955	0.300358	2.69991
YHM2	-2.81987	0.309529	3.1294
YAL068C	-2.19792	0.309003	2.50692
YPS1	-2.42541	0.23318	2.65859
OAF1	-2.16955	0.553551	2.72311
YML083C	-2.22535	-1.16106	1.06429
FUN12	-2.06876	0.699381	2.76814
CMP2	-2.48303	0.187025	2.67006
FUN30	-2.2983	0.206535	2.50483
AMD1	-2.27915	0.329445	2.60859
SSA1	-2.31415	0.36305	2.6772
YML018C	-2.40705	0.348048	2.75509
PRM9	-2.32851	0.388434	2.71694
TRM12	-2.39569	0.377068	2.77276
HXT2	-2.36621	0.489296	2.85551
AVL9	-2.39998	0.109311	2.50929
MIH1	-2.2978	0.183545	2.48135
HRT3	-2.24368	0.269363	2.51304
YMR147W	-2.24052	0.267835	2.50836
EMP70	-2.61713	0.276769	2.8939
HLJ1	-2.48082	0.285171	2.766
PET309	-2.71979	0.401736	3.12153
ECM5	-2.19438	0.443316	2.63769
YLR053C	-2.1745	0.42554	2.60004
SGS1	-2.33529	0.194757	2.53004
IZH3	-2.12297	0.549497	2.67247
INP1	-2.2305	0.307632	2.53813
THI73	-2.53788	0.30484	2.84272
MRE11	-2.1731	-1.84122	0.331883
YLL053C	-2.47541	0.325	2.80042
YCR095W-A	-2.4709	0.285911	2.75681
SEO1	-2.15542	0.266496	2.42192
YAL049C	-2.20303	0.293099	2.49613
YML082W	-2.00927	-1.29752	0.711743
FUN19	-2.43159	0.297297	2.72889
YML058C-A	-2.24274	0.702397	2.94513
YAL018C	-2.39415	0.312703	2.70686
SRC1	-2.50705	0.485683	2.99273
VPS8	-2.49273	0.202358	2.69509
PSP2	-2.29652	0.10207	2.39859
YAR030C	-2.1918	0.367787	2.55959
GLO1	-2.21536	0.337513	2.55287
COX17	-2.35634	0.325657	2.682
CLU1	-2.07454	0.404511	2.47905
YLL023C	-2.39858	0.283365	2.68194
MRPL3	-2.35751	0.324495	2.68201
HOG1	-2.13394	0.444557	2.5785
SUB1	-1.83445	0.621038	2.45549
KIN2	-2.39358	0.291713	2.68529
YMR148W	-2.42908	0.3202	2.74928
SRL2	-2.27949	0.232053	2.51155
DNF3	-2.45124	0.165625	2.61686
YLR065C	-1.8432	0.409341	2.25255
MMT1	-2.18024	-0.072807	2.10743
YLR049C	-2.33076	0.333258	2.66402
SPG5	-2.54412	0.385844	2.92997
IRC25	-1.59476	1.19269	2.78745
PFK2	-2.36943	0.11473	2.48416
CMS1	-2.29555	0.491793	2.78735
MRPL44	-2.42948	0.386706	2.81618
AQY2	-2.12029	0.288824	2.40912
RPL20A	-3.10716	0.409578	3.51674
YAL066W	-2.26382	0.225382	2.4892
YPS3	-2.37143	0.263603	2.63503
GEM1	-2.70053	0.117414	2.81794
YML081W	-1.97216	-1.13134	0.840821
GIP4	-2.52345	0.380438	2.90388
IMD4	-2.15884	0.555727	2.71457
PSK1	-2.32556	0.399142	2.7247
YML035C-A	-2.27786	0.358782	2.63664
NUP60	-2.70958	-0.005925	2.70366
PPZ1	-2.10984	0.25015	2.35999
YAT1	-2.48801	0.370154	2.85816
YML003W	-2.04903	0.475215	2.52424
PSR1	-2.27797	0.451603	2.72958
BUD22	-2.16628	0.478397	2.64467
SSA2	0.383594	1.58996	1.20637
CSI1	-2.58268	0.273532	2.85621
YLR112W	-2.24813	0.490928	2.73906
IOC2	-2.34907	0.320095	2.66916
YIM2	-2.38063	0.325675	2.7063
GAL2	-2.39541	0.37615	2.77156
INP2	-2.19383	0.404769	2.5986
YLR064W	-2.48153	0.3016	2.78313
YMR178W	-2.31186	0.194399	2.50625
GYL1	-2.10387	0.309565	2.41344
YEH2	-2.48733	0.200826	2.68816
YMR206W	-2.43454	0.316783	2.75132
YLR001C	-2.20355	0.482661	2.68621
YMR226C	-2.37267	0.424219	2.79689
FRE6	-2.09501	0.414674	2.50968
ZRC1	-2.49057	-1.60729	0.883284
YAL065C	-2.392	0.341587	2.73358
YLR122C	-2.34238	0.317359	2.65973
YAL046C	-2.53681	0.010354	2.54717
DUS1	-2.43606	-0.938229	1.49783
SNC1	-2.3731	0.377338	2.75044
SPC2	-2.3495	0.789551	3.13905
NTG1	-2.03801	0.463119	2.50113
YML033W	-2.57052	0.222637	2.79315
SWD1	-2.54911	0.434289	2.9834
TRM9	-2.21626	0.652673	2.86893
YAR037W	-2.4699	0.300064	2.76997
YML002W	-2.16907	0.185982	2.35505
YEH1	-2.40208	0.37144	2.77352
ERG5	-2.63849	0.361052	2.99954
PAU17	-2.2857	0.329029	2.61473
PEX12	-2.50762	0.278284	2.78591
YLR111W	-2.36639	0.057099	2.42349
YET2	-2.48688	0.235628	2.72251
GIS3	-2.51574	0.199958	2.71569
IMP1	-2.70063	0.187712	2.88834
EMP46	-2.01556	0.416017	2.43157
MSS11	-1.97229	0.373959	2.34625
YLR063W	-2.08716	0.291882	2.37904
SPT21	-0.860906	0.180823	1.04173
FRE8	-2.56618	0.230503	2.79669
MRPL24	-2.19036	0.373841	2.5642
PSR2	-2.43621	0.43834	2.87455
HFA1	-2.40061	-0.754757	1.64585
AYT1	-2.36849	0.397678	2.76617
YLL047W	-2.13108	0.320472	2.45155
YMR244W	-2.51466	0.045439	2.5601
YLR123C	-2.40506	0.227234	2.63229
YAL045C	-2.45702	0.112993	2.57001
YML079W	-1.7984	-1.12392	0.674485
MYO4	-2.09774	0.357473	2.45521
CYB2	-2.11754	0.448829	2.56636
SYN8	-2.08365	0.57389	2.65754
RAD52	-2.45877	0.290973	2.74975
BUD14	-2.41971	0.276874	2.69658
UBX2	-2.12192	0.263418	2.38534
YAR040C	-2.01484	0.379661	2.3945
PUF3	-1.95742	0.695244	2.65266
SOK2	-2.11507	0.343488	2.45856
HSP104	-1.40907	-0.293608	1.11546
YMR027W	-2.52478	0.258418	2.7832
ARA2	-2.40478	0.349791	2.75458
NYV1	-2.21955	0.560527	2.78007
YIM1	-2.04615	0.464275	2.51042
SIC1	-2.32451	-0.327464	1.99705
YMR166C	-2.11499	0.318812	2.4338
BUD28	-2.14784	1.21631	3.36415
CTL1	-2.11861	0.315369	2.43398
YLR046C	-2.36934	0.353124	2.72247
RPL36A	-2.45035	0.312924	2.76327
POM34	-2.44699	0.04322	2.49021
YMR210W	-2.49391	0.339894	2.8338
MHT1	-2.28914	0.255466	2.54461
RPS10B	-2.75926	-0.013951	2.74531
RNP1	-2.48737	0.298906	2.78628
YMR245W	-2.33938	0.217363	2.55674
BDH2	-2.2769	0.316738	2.59364
YLR124W	-2.42515	0.287712	2.71286
GCV3	-2.59198	-0.409823	2.18216
CPR3	-2.09674	-0.752612	1.34413
FRT2	-2.05176	-2.28692	-0.235156
YML053C	-1.89973	0.471411	2.37114
DEP1	-2.98122	-0.156869	2.82435
YML030W	-2.38265	0.238006	2.62066
ADE1	-2.28982	0.464147	2.75396
YML013C-A	-2.35131	-0.477506	1.87381
SWH1	-2.35424	0.188836	2.54308
MIC17	-2.43409	0.356376	2.79046
YLL014W	-2.30125	0.281767	2.58302
SPO20	-2.25837	0.239679	2.49805
TPO1	-2.40736	0.328245	2.7356
FAR8	-2.46628	0.144539	2.61082
YLR108C	-2.28117	0.331447	2.61262
ARG80	-2.39093	0.339675	2.73061
SUL2	-1.94822	0.436005	2.38422
NUP53	-2.29331	0.117636	2.41095
FMP25	-2.34276	0.322313	2.66507
MLH1	-2.14524	0.294891	2.44013
RPL22A	-1.78011	0.785348	2.56546
RGM1	-2.33748	0.043474	2.38095
PDC1	-2.1484	0.478288	2.62669
YMR193C-A	-2.50549	0.469977	2.97547
MEU1	-2.51928	0.554723	3.07401
SCJ1	-2.41987	0.116029	2.5359
MMP1	-2.3561	0.274492	2.63059
PEP5	-2.12624	0.155582	2.28182
RPL8B	-2.37144	0.516711	2.88815
YMR244C-A	-2.37883	0.350187	2.72902
BDH1	-2.46277	0.330767	2.79353
YLR125W	-2.40028	0.235931	2.63621
ERV46	-2.17141	0.217389	2.3888
RPS1B	-2.3165	-1.20086	1.11564
SAW1	-2.07039	0.488905	2.55929
SUR7	-2.43364	-2.06194	0.371705
SWC3	-2.94047	-0.210414	2.73006
USA1	-2.22954	0.200656	2.4302
KIN3	-2.50569	0.499849	3.00554
ERV25	-2.27988	0.257415	2.53729
YAR043C	-2.27808	0.51558	2.79366
YMR003W	-2.3733	0.317803	2.6911
BPT1	-2.23999	0.19679	2.43678
YMR018W	-2.26667	0.383309	2.64998
FRA1	-2.42852	0.300565	2.72908
RSF1	-2.20286	0.318383	2.52124
REX3	-2.41714	0.297531	2.71467
IOC4	-2.56541	0.181928	2.74734
YLR091W	-2.80307	0.158138	2.96121
YMR153C-A	-2.2194	0.243637	2.46303
BUD20	-3.00467	1.00035	4.00501
ALD3	-2.35493	0.58827	2.9432
REX2	-2.34625	0.420942	2.76719
SSO2	-2.212	0.648372	2.86038
TRX1	-2.13762	0.658502	2.79612
ICY1	-2.43288	0.471534	2.90441
PML1	-2.50365	0.452323	2.95597
GAS3	-2.16235	0.285745	2.4481
GTT2	-2.37934	0.290001	2.66934
FUS2	-2.15568	0.461012	2.61669
FAA4	-2.49079	-1.41808	1.07271
ECM1	-2.41426	0.498537	2.9128
YML089C	-2.28442	-1.15888	1.12554
YAL043C-a	-2.97477	0.174594	3.14937
MFT1	-2.2013	0.345679	2.54698
DRS2	-2.34897	0.108788	2.45776
GAL80	-2.22299	-1.31411	0.908877
MDM10	-2.46575	0.212625	2.67837
TSA1	-2.02711	0.499155	2.52627
PAU7	-2.39809	0.417981	2.81607
RAD33	-2.26917	0.194524	2.4637
YAR044W	-2.45401	0.263557	2.71756
PLB2	-2.08557	0.508023	2.5936
SDC25	-2.4611	0.191851	2.65295
STB4	-2.4181	0.386928	2.80502
YLL032C	-2.4698	0.180827	2.65062
YMR031W-A	-2.68246	0.353892	3.03636
YLR104W	-2.43067	0.345553	2.77623
SIP5	-2.50691	0.166486	2.67339
XDJ1	-2.48001	0.323164	2.80317
YMR155W	-2.13204	0.361934	2.49398
YLR073C	-2.52095	0.273847	2.7948
ALD2	-2.14387	0.426702	2.57058
SHM2	-2.51848	0.219562	2.73804
ADD37	-2.31784	0.377177	2.69502
YLR042C	-2.43773	0.290016	2.72774
YMR196W	-2.40431	0.328704	2.73301
BRE2	-2.25059	0.402006	2.6526
SKY1	-2.46425	0.442443	2.90669
YLL058W	-2.45083	0.320184	2.77101
TRI1	-2.33229	0.387557	2.71984
ATG10	-2.13387	0.450262	2.58413
RKR1	-2.01403	1.551	3.56502
CNE1	-2.53985	0.021917	2.56176
UFO1	-2.1838	0.228895	2.4127
CLN3	-2.48766	-0.09462	2.39304
PIF1	-2.31982	-1.1485	1.17132
PMT2	-2.43451	0.248809	2.68332
YML050W	-2.32284	0.454901	2.77774
SPO7	-2.34554	0.259152	2.6047
RPS18B	-2.8092	0.493623	3.30283
YAR023C	-2.53568	0.340954	2.87664
MRPL39	-2.38521	0.381003	2.76621
YAR047C	-2.44531	0.323537	2.76885
YMR007W	-2.1453	0.385431	2.53073
YLL017W	-2.47148	0.269876	2.74135
FMS1	-2.47854	0.285736	2.76428
IRC19	-2.40428	0.250182	2.65446
YMR031C	-2.49759	0.424627	2.92222
APC9	-2.38286	0.210949	2.59381
YMR141C	-2.33155	0.324918	2.65647
ALT1	-2.71409	0.123562	2.83765
TPP1	-2.25194	0.345212	2.59715
YLR072W	-2.37829	0.194058	2.57235
YMR172C-A	-2.50391	0.325556	2.82946
YLR057W	-2.30603	0.265719	2.57175
HSC82	-0.866747	0.877614	1.74436
ADE16	-2.48631	0.359829	2.84614
CIK1	-2.50492	0.287745	2.79266
PPR1	-2.3058	0.501826	2.80762
ESC1	-2.41203	0.233263	2.6453
JLP1	-2.49842	0.485161	2.98359
RNH1	-2.48846	0.268618	2.75707
SDH2	-2.40946	0.393917	2.80338
GAD1	-2.32391	0.607333	2.93124
GPB2	-1.98385	0.237378	2.22123
YML087C	-2.02289	-0.944038	1.07885
CYC3	-2.35122	0.338173	2.6894
OGG1	-2.14718	0.402302	2.54949
FUN26	-2.13316	0.297062	2.43022
GSF2	-2.02429	0.630956	2.65525
FUN14	-2.38344	0.278755	2.6622
RPS17A	-2.70988	1.12962	3.83951
UIP3	-2.48537	-1.72558	0.759786
ERG6	-2.34227	0.366515	2.70879
DNM1	-2.34321	0.321557	2.66477
PLB1	-2.47346	0.382975	2.85643
KNS1	-2.17679	0.741664	2.91846
ENT4	-2.37216	0.25422	2.62638
RPS16A	-3.04476	0.36921	3.41397
CSF1	-1.965	0.150365	2.11537
YMR157C	-2.30636	0.369911	2.67627
XYL2	-2.35492	0.297491	2.65241
YMR173W-A	-2.44346	0.351516	2.79498
ERG3	-2.23996	0.390475	2.63043
YMR187C	-2.32255	0.351618	2.67417
AAT2	-2.56825	0.158262	2.72652
CLN1	-2.21234	0.264981	2.47732
GAT3	-2.32403	0.324627	2.64865
YMR221C	-2.37879	0.401445	2.78024
YLL056C	-2.4873	0.151547	2.63884
BCH1	-2.49297	0.209834	2.7028
GTO3	-2.48485	0.247574	2.73243
PEX22	-2.17194	0.143373	2.31532
ALO1	-2.21879	-0.89459	1.3242
YAL037W	-2.40656	0.388574	2.79514
NTE1	-2.45439	0.322067	2.77646
CCR4	-2.42984	0.320515	2.75036
YML048W-A	-2.35194	0.477026	2.82896
ERP2	-2.34804	0.392285	2.74032
YML020W	-2.39801	0.367442	2.76545
YAR028W	-2.45527	0.346601	2.80187
YAP1	-2.5759	0.414599	2.9905
RTT109	-2.3516	0.098679	2.45028
ADI1	-2.41269	0.288008	2.7007
YLL020C	-2.06916	0.327441	2.39661
UBC7	-2.17219	0.40175	2.57394
YMR034C	-2.48554	0.387043	2.87258
ICT1	-2.31958	0.221326	2.5409
YMR144W	-2.35825	0.293884	2.65213
ARP6	-2.87908	-0.113018	2.76607
YMR158W-A	-2.23988	0.444939	2.68482
MEF1	-2.91991	0.265667	3.18557
PAI3	-2.1989	0.396084	2.59499
SPT8	-2.24178	0.226043	2.46782
MRPS17	-2.42677	0.302462	2.72923
RAD14	-2.39642	0.967516	3.36394
YLR012C	-2.28445	0.41432	2.69877
FSH2	-2.53731	0.219058	2.75637
YCT1	-2.23877	0.622172	2.86094
DFG5	-2.51434	0.417934	2.93227
HOR7	-2.50224	0.228906	2.73115
YMR252C	-2.34027	0.350437	2.69071
YOR088W	-2.36079	0.322549	2.68334
CUE1	-2.12932	0.525536	2.65485
RPS10A	-2.81678	0.737409	3.55419
AEP2	-2.71311	-0.121117	2.592
SLY41	-2.3744	0.308191	2.68259
YMR295C	-2.27957	0.190567	2.47014
YRF1-6	-2.4263	0.366141	2.79244
TYE7	-2.09445	0.324507	2.41896
YNL324W	-2.60554	0.128314	2.73385
HAP5	-2.47069	0.345259	2.81595
YNL305C	-2.15869	0.348743	2.50744
YOR378W	-2.3905	0.267597	2.65809
YNL089C	-2.69732	0.326875	3.02419
TOP1	-2.66983	0.281406	2.95123
YNL276C	-2.45507	0.334336	2.78941
YOL019W	-2.21115	0.379239	2.59039
SIP3	-2.23178	0.547882	2.77966
SGT2	-2.1668	0.353066	2.51986
YOL048C	-2.33233	0.275382	2.60771
YOR019W	-2.40098	0.305188	2.70617
GPD2	-2.20001	-0.107941	2.09206
HMS1	-2.32432	0.305333	2.62965
YOL075C	-2.45284	0.129648	2.58249
IRC23	-2.2305	0.227329	2.45783
CKA2	-2.40236	-0.018416	2.38395
YPL257W	-2.42619	0.235957	2.66215
SKI7	-2.33567	-0.76986	1.56581
HSP82	-2.41009	0.358806	2.76889
YMR253C	-2.3776	0.371661	2.74926
VPS21	-2.44116	0.619598	3.06075
YMR265C	-2.16001	0.481403	2.64142
RIT1	-2.09357	0.54191	2.63549
SNU66	-2.72247	0.25235	2.97482
PRC1	-2.33279	0.286176	2.61897
FRT1	-2.73064	0.279493	3.01014
YNL338W	-2.41384	0.220515	2.63436
REV1	-2.00857	0.339628	2.3482
VTS1	-1.74515	0.397769	2.14292
YPT11	-2.40135	0.316288	2.71763
RDR1	-2.48532	0.321313	2.80663
BOR1	-2.42101	0.212727	2.63374
TAT2	-2.40013	0.170685	2.57081
GIS2	-2.09077	0.385676	2.47645
YOL035C	-2.30309	0.305388	2.60848
SLG1	-2.41532	0.223954	2.63928
GSH2	-3.65626	-1.47919	2.17707
YOR021C	-2.40844	0.288554	2.69699
MAM3	-2.34301	0.333916	2.67693
EXO1	-2.35689	0.327103	2.68399
MDM20	-1.91815	0.128925	2.04708
TOM6	-2.42722	0.252078	2.6793
MDL2	-2.66529	-0.21687	2.44842
YOR062C	-2.44921	0.256616	2.70582
CLN2	-2.40094	0.350776	2.75172
FAA2	-2.38467	0.19736	2.58203
YMR254C	-2.30982	0.370605	2.68043
PTC5	-2.50603	0.170978	2.67701
RSN1	-2.33041	0.291139	2.62154
YOR296W	-2.25714	0.390902	2.64804
YKU70	-2.5803	0.123682	2.70398
DGK1	-2.4477	0.341558	2.78926
DYN3	-2.40083	0.265132	2.66596
SNC2	-2.47266	0.281521	2.75418
COS1	-2.4392	0.307894	2.74709
PYK2	-2.00582	0.391345	2.39717
LEM3	-3.37539	0.1662	3.54158
PDE2	-1.85017	0.848777	2.69895
YNL303W	-2.41531	0.268052	2.68337
FRE3	-2.0546	0.388004	2.4426
MID1	-2.12471	0.341037	2.46575
CSI2	-2.45646	0.207926	2.66439
TOF1	-2.70806	0.157854	2.86591
RTC4	-2.32166	0.483868	2.80553
YOL036W	-2.09538	0.186437	2.28182
TIR4	-2.28579	0.30701	2.5928
YOL050C	-1.85882	0.687399	2.54622
YOR022C	-2.36645	0.340881	2.70733
PRS5	-2.50219	0.40152	2.90372
AKR2	-1.8804	0.588513	2.46891
YOL079W	-2.45218	0.548532	3.00071
STD1	-2.31479	0.33687	2.65166
KAR9	-2.3525	0.350717	2.70322
YNG1	-2.44472	0.200828	2.64555
BUD21	-3.35323	0.585438	3.93866
YAR1	-2.64288	-0.594143	2.04873
GFD1	-2.45343	0.205453	2.65888
TMA46	-2.23241	0.243508	2.47592
TIM18	-2.29768	0.238636	2.53632
NGL2	-2.33716	0.069729	2.40689
RPL20B	-2.936	-0.350103	2.58589
ADE4	-2.41968	0.317971	2.73765
PDR10	-2.0124	0.530885	2.54328
DDI3	-2.39139	0.330804	2.72219
PUT4	-2.41436	0.263153	2.67751
KRE1	-2.1964	0.166544	2.36294
PIP2	-2.48564	0.328135	2.81378
RPS19B	-3.04684	1.0597	4.10654
FIT2	-2.48348	0.197409	2.68089
PCL1	-2.55356	0.283468	2.83703
COQ10	-2.55264	0.11323	2.66587
BNI1	-2.23001	0.621824	2.85183
YOL024W	-2.3922	0.225263	2.61747
TEX1	-2.1563	0.364869	2.52117
YOL037C	-2.25356	0.486014	2.73957
TIR2	-1.93223	0.61441	2.54664
GAL11	-2.44067	0.321713	2.76238
AHC1	-2.29799	0.240818	2.53881
APM4	-2.50895	0.131226	2.64018
SHE4	-2.37786	0.067866	2.44573
REX4	-2.5636	0.347043	2.91064
RSB1	-2.45923	0.179951	2.63918
ACM1	-2.11518	0.405769	2.52095
VIK1	-2.42789	0.221166	2.64906
ATX2	-2.21411	0.208532	2.42265
YPL236C	-2.43169	0.243191	2.67488
ECM3	-2.16366	0.265252	2.42891
TMA23	-2.50474	-0.207494	2.29724
MUM3	-2.23372	0.360109	2.59382
SPS4	-2.44493	0.190706	2.63564
YME2	-2.3686	0.12565	2.49425
SNO2	-2.32752	0.39328	2.72079
CIN1	-2.29117	0.469329	2.7605
VNX1	-2.40661	0.312406	2.71902
YOR365C	-2.43189	0.147566	2.57946
RPL18B	-2.29095	-2.01645	0.274494
FIT3	-2.27798	0.327818	2.6058
CAF40	-2.57847	-0.186565	2.3919
MDM12	-2.69172	0.19167	2.88339
ALP1	-2.48886	0.396001	2.88486
LAG2	-2.5147	0.211449	2.72615
MPA43	-2.28721	0.257287	2.5445
RPP2A	-2.41391	0.338254	2.75216
AUS1	-2.35292	0.332667	2.68559
SPE2	-2.11954	0.377622	2.49716
YOR024W	-2.13924	0.419199	2.55843
CRT10	-2.36109	0.147994	2.50909
PEP12	-2.28437	0.245184	2.52955
YOR050C	-2.40033	0.304874	2.70521
DIP5	-2.43942	0.342828	2.78225
MSA1	-2.31473	0.29552	2.61025
ICY2	-2.14485	0.279614	2.42446
DIA2	-2.60075	-0.030757	2.56999
COX7	-2.6028	0.112357	2.71516
YOR093C	-2.43791	0.364593	2.8025
SCS7	-2.28086	0.304136	2.585
BUD7	-2.02367	0.582341	2.60601
YOR314W	-2.16384	0.555552	2.71939
ADH2	-2.33407	0.313743	2.64781
VMA4	-2.63452	0.213336	2.84786
SNZ2	-2.39268	0.35511	2.74779
MNE1	-2.49566	0.229854	2.72552
YNL320W	-2.11147	0.481156	2.59263
SCP1	-2.324	0.112015	2.43601
TRF5	-2.44478	0.600541	3.04533
FRE5	-2.4459	0.347271	2.79317
CUS2	-2.44017	0.363346	2.80352
PLB3	-2.41872	0.283743	2.70247
MDM38	-2.42632	0.069665	2.49598
RPA49	-2.66823	0.605263	3.2735
NOP12	-2.4157	0.43013	2.84583
YOR012W	-2.29844	0.497384	2.79582
YOL053C-A	-2.1921	0.395626	2.58772
HST3	-1.67987	0.742698	2.42257
MET22	-1.95481	0.409088	2.3639
CYC2	-2.48515	0.266603	2.75176
ATG19	-2.32848	0.308637	2.63711
YOR051C	-2.31427	0.102339	2.41661
YPL264C	-2.1502	0.169272	2.31947
ALG8	-2.45251	0.179821	2.63233
GYP5	-2.25906	0.300563	2.55962
TGL5	-2.40432	0.15579	2.56011
SSO1	-2.46947	0.295255	2.76472
ZDS1	-2.42381	0.24241	2.66622
RAX1	-2.15565	0.107132	2.26279
ABZ2	-2.24715	0.290216	2.53737
SFG1	-2.37619	0.217696	2.59388
UBP15	-2.48273	0.247321	2.73005
MRS2	-2.38808	0.257992	2.64608
THI12	-2.16811	0.256069	2.42418
MEK1	-2.52903	0.234397	2.76342
YNL319W	-2.27057	0.413179	2.68375
RAD17	-2.40718	0.21053	2.61771
CLA4	-3.14264	0.237277	3.37992
YOR385W	-2.10412	0.194352	2.29847
YNL285W	-2.51855	0.191894	2.71044
HTZ1	-2.9875	-0.099998	2.8875
BSC4	-2.06433	0.108896	2.17322
YAP7	-2.29542	0.384124	2.67954
VPS75	-2.33497	0.122467	2.45744
NGL1	-2.52991	0.196523	2.72643
IRC11	-2.45821	0.075988	2.5342
YOL053W	-2.33831	0.319308	2.65761
BUB3	-2.20835	0.228679	2.43703
INP54	-2.26184	0.361674	2.62351
HIR2	-1.91112	0.826683	2.7378
YOL083W	-2.03325	0.581079	2.61433
YOR052C	-2.33985	0.596814	2.93666
KEL3	-2.33414	0.272331	2.60648
VAM10	-2.25161	0.103454	2.35507
GAL4	-2.02182	0.426839	2.44866
YOR082C	-2.53952	0.328667	2.86819
USV1	-2.14337	0.587679	2.73105
YMR258C	-2.44533	0.429404	2.87474
ARF3	-2.40555	0.240653	2.64621
RCE1	-2.48138	0.42374	2.90512
YMR291W	-2.49551	0.398816	2.89433
COT1	-2.39745	0.222012	2.61946
YMR304C-A	-2.34361	0.269417	2.61303
TEA1	-2.47686	0.236939	2.7138
RPD3	-2.33956	0.345146	2.68471
YOR352W	-2.38062	0.262165	2.64278
HXT14	-2.41045	0.303523	2.71397
GPB1	-2.13738	0.72777	2.86515
YNL086W	-2.42377	0.214142	2.63791
PHR1	-2.06704	0.422912	2.48995
WSC2	-2.4072	0.303682	2.71088
HRD1	-2.30805	0.280221	2.58827
RRP6	-2.16797	0.801475	2.96944
NTG2	-2.73593	0.179989	2.91592
RTS1	-2.50315	0.114507	2.61766
PSH1	-2.25059	0.104164	2.35475
STI1	-2.56011	0.886844	3.44695
RTG1	-3.35312	0.093812	3.44693
CKB2	-2.26823	0.431576	2.6998
PHM7	-2.36965	0.441763	2.81142
YOR053W	-2.3492	0.388137	2.73733
VPS5	-2.45822	-0.035432	2.42279
YPL247C	-2.29391	0.367858	2.66177
WHI5	-2.29221	0.238688	2.5309
YPL229W	-2.06823	0.428208	2.49644
YMR259C	-2.42244	0.589168	3.0116
YOR289W	-2.41452	0.336145	2.75067
BUL1	-2.44683	0.388388	2.83522
GOT1	-2.34147	0.35467	2.69614
YOR318C	-2.2552	0.338357	2.59356
SCW10	-2.29175	0.441138	2.73289
YOR338W	-2.21989	0.563622	2.78351
PEX6	-2.4427	0.129507	2.5722
MSC6	-2.39603	0.255516	2.65155
DAL82	-2.4259	0.31145	2.73735
ALD4	-2.38108	0.1935	2.57458
MON2	-2.15537	0.38282	2.53819
HCH1	-2.09266	0.340923	2.43359
YOL014W	-2.41913	0.2654	2.68453
YNL266W	-2.29689	0.417672	2.71456
YOL029C	-2.32905	0.268363	2.59742
ALG6	-2.32917	0.290192	2.61937
PEX15	-2.45829	0.116913	2.5752
YOR015W	-2.49424	0.350281	2.84452
THI20	-2.37221	0.022775	2.39499
CIN5	-2.35931	0.407935	2.76724
HST1	-2.48786	0.207029	2.69489
GLO4	-2.41364	0.051111	2.46475
YOL085C	-2.37073	0.367204	2.73794
VHS3	-2.41821	0.696657	3.11487
YPL260W	-2.26547	0.482132	2.7476
GYP1	-2.25708	0.232154	2.48923
RBD2	-2.21077	0.276545	2.48732
LPX1	-2.4482	-0.009043	2.43916
ALG5	-2.43086	-0.129773	2.30109
TPS3	-2.47072	0.172136	2.64286
SNF2	-2.47092	-1.10825	1.36266
DSK2	-1.62622	0.510056	2.13628
YOR304C-A	-2.145	0.494625	2.63962
GNT1	-2.40041	0.379329	2.77974
YMR306C-A	-2.45832	0.314789	2.77311
UBC11	-2.47588	0.094442	2.57033
MDJ2	-2.21269	0.392267	2.60495
GDS1	-2.37338	-0.180884	2.1925
YNL311C	-2.35551	0.360106	2.71562
GDH1	-2.65561	0.326032	2.98164
YNL295W	-2.2946	0.493498	2.7881
IZH2	-2.35559	0.234326	2.58991
ERG24	-2.41512	0.200425	2.61554
IRC10	-2.42087	0.332017	2.75289
IST1	-2.11063	0.167589	2.27822
GAS5	-2.24374	0.350428	2.59417
YSP3	-2.39389	0.323033	2.71693
PSK2	-2.97966	0.489392	3.46905
GPM3	-2.37867	0.231118	2.60979
YOR029W	-2.35329	0.456976	2.81027
NBA1	-2.22382	0.443792	2.66761
YOR041C	-2.31406	0.318252	2.63232
SAM3	-2.19478	0.408724	2.60351
YOR055W	-2.47093	0.154605	2.62553
YPL261C	-2.28511	0.342947	2.62806
NRT1	-2.41795	0.230687	2.64863
YPL245W	-2.46052	0.305467	2.76598
OST3	-2.75104	0.181945	2.93298
NEW1	-2.446	0.255284	2.70128
YMR262W	-2.24781	0.281166	2.52897
YOR291W	-2.28415	0.295546	2.57969
PGM3	-2.44373	0.224688	2.66841
ISW2	-2.23345	0.29438	2.52783
JNM1	-2.49159	0.304084	2.79568
PMT3	-2.43868	0.324231	2.76291
YOR342C	-2.15853	0.485915	2.64445
EGT2	-2.17169	0.492333	2.66403
YOR356W	-2.44611	0.32598	2.77209
STB1	-2.36936	0.23813	2.60749
YOR376W	-2.17094	0.369309	2.54025
RIM21	-3.07006	0.068225	3.13829
PFA4	-2.36545	0.302158	2.66761
CAF120	-2.22383	0.524838	2.74867
ESC8	-2.39184	0.264134	2.65598
SIL1	-2.39528	0.276031	2.67131
DNL4	-1.89488	0.579304	2.47419
YOL046C	-2.36506	0.4405	2.80556
PET127	-2.342	0.376619	2.71862
YOL057W	-2.00368	0.422472	2.42616
DFG16	-3.62839	0.093896	3.72229
EMI5	-2.39267	0.330872	2.72354
SAM4	-2.42573	0.319285	2.74502
APM1	-2.35012	0.225002	2.57512
YOR072W	-2.0134	0.46984	2.48324
HUT1	-2.39977	0.264853	2.66462
TCB1	-2.38178	0.111692	2.49348
YPL225W	-0.82699	1.16226	1.98925
SLM2	-2.31676	0.214609	2.53137
YOR292C	-2.31393	0.371722	2.68566
CAT8	-2.37661	0.332594	2.70921
YMR294W-A	-2.30472	0.332076	2.6368
LDB19	-2.37967	0.609168	2.98883
YMR310C	-2.2128	-0.134127	2.07867
PFA3	-2.46612	0.724648	3.19077
SNX3	-2.43606	0.240559	2.67662
MSG5	-2.27044	0.276308	2.54675
ATF1	-2.41651	0.389605	2.80611
MSB3	-2.44214	0.252941	2.69509
RPS7B	-2.50744	0.171614	2.67905
TLG2	-2.48899	0.256152	2.74514
ATX1	-2.24949	0.573016	2.82251
OPI10	-2.29902	0.4509	2.74992
YOR006C	-2.48552	0.425159	2.91068
YOL047C	-2.49103	0.137984	2.62901
ROD1	-2.05675	0.271701	2.32846
CRS5	-2.45665	0.056534	2.51319
THP1	-3.05599	-0.601011	2.45498
WHI2	-1.65856	0.701117	2.35968
YPL272C	-2.32497	0.217571	2.54255
YOR059C	-2.39541	0.181704	2.57712
THI21	-2.19126	0.254118	2.44538
SGO1	-2.43749	0.308213	2.74571
CIN2	-2.38858	0.266173	2.65475
YVC1	-2.40969	0.237633	2.64732
GRE1	-2.42407	0.255114	2.67918
FMP40	-2.42901	0.41455	2.84355
DOS2	-2.45143	0.44834	2.89977
PGC1	-2.41168	0.391659	2.80334
RRP8	-3.12613	1.26678	4.39291
BMH2	-2.59858	0.148135	2.74672
PPQ1	-2.41713	0.868378	3.28551
IRC2	-2.43987	0.388587	2.82846
SET6	-2.394	0.420218	2.81421
SWF1	-2.30068	0.43709	2.73777
ATG5	-2.41146	0.448073	2.85953
AGC1	-2.32793	0.412909	2.74084
TAF14	-2.62152	0.4284	3.04992
PEX25	-2.34344	0.272663	2.6161
YPL102C	-2.63644	0.357114	2.99356
ARO10	-2.40314	0.486705	2.88985
EHT1	-2.37994	0.450145	2.83008
SHE9	-2.68273	0.53111	3.21383
YBR194W	-2.55398	0.414024	2.96801
DFM1	-2.41945	0.459736	2.87918
YBR209W	-2.31451	0.584095	2.8986
CYM1	-2.40156	0.362907	2.76447
PCS60	-2.39604	0.433162	2.82921
YEL008W	-2.48044	0.409331	2.88977
YBR238C	-2.42368	0.40021	2.82389
RIP1	-2.51994	0.392222	2.91216
MTC4	-2.541	0.420644	2.96165
YEF1	-2.42501	0.335026	2.76003
TPI1	-2.41971	0.235901	2.65561
RPL12A	-2.5269	0.615444	3.14234
FLC1	-2.45958	0.346763	2.80634
YPL205C	-2.68117	0.57317	3.25434
TVP23	-2.44693	0.393664	2.8406
PRM3	-2.32492	0.469114	2.79404
TVP15	-2.33222	0.364908	2.69712
MLH3	-2.23231	0.631133	2.86344
ARO1	-2.01437	0.746122	2.76049
PXA1	-2.36843	0.386365	2.7548
RUB1	-2.54043	0.247307	2.78774
HHO1	-2.0804	0.533667	2.61407
YDR348C	-2.46278	0.311007	2.77379
ATG21	-2.41122	0.34597	2.75719
RPP2B	-2.50558	1.13797	3.64356
YBR178W	-2.31264	0.511239	2.82388
SXM1	-2.24542	0.382027	2.62745
MSI1	-0.921647	0.612155	1.5338
ERD1	-2.27656	0.688861	2.96542
ERV15	-2.38405	0.494063	2.87811
YDR431W	-2.58496	0.443559	3.02852
TDP1	-2.4255	0.566495	2.99199
GCN4	-3.59619	-0.135563	3.46063
YBR239C	-2.33834	0.652359	2.9907
YEL025C	-2.46785	0.318422	2.78627
SHG1	-2.31135	0.495281	2.80663
GDA1	-2.17727	0.573434	2.7507
YER076C	-2.42932	0.351595	2.78091
RPL1A	-2.41983	0.375753	2.79558
FMP16	-2.41717	0.443858	2.86103
TPK2	-2.96829	0.300702	3.26899
AFR1	-2.40157	0.486015	2.88759
YPL191C	-2.27674	0.629554	2.90629
ARX1	-2.71586	0.940937	3.6568
CUP9	-2.40458	0.549491	2.95407
YDR115W	-2.42606	0.450215	2.87628
SVS1	-2.29677	0.447561	2.74434
MTC5	-2.58994	0.037383	2.62732
KES1	-2.3822	0.314728	2.69693
MTQ2	-2.32335	0.420299	2.74365
KAP120	-2.2765	0.550552	2.82705
YPS7	-2.55224	0.350849	2.90308
CAR1	-2.2696	0.44148	2.71108
YPR1	-2.4265	0.455907	2.88241
YPL099C	-2.20251	0.442541	2.64505
NKP1	-2.37584	0.463401	2.83924
HPT1	-2.29564	0.413783	2.70943
YBR197C	-2.8583	0.527266	3.38556
YDR415C	-2.4905	0.48453	2.97503
NGR1	-2.12784	0.486437	2.61428
NPL3	-3.17659	0.576647	3.75324
YBR224W	-2.03673	0.459754	2.49649
YEL010W	-2.1106	0.422435	2.53304
THI2	-2.4013	0.507217	2.90851
YBR259W	-2.40117	0.464203	2.86537
YEL043W	-2.28847	0.374783	2.66325
DET1	-2.58665	-0.052338	2.53431
HAT2	-2.42495	0.174066	2.59902
PCL8	-2.21477	0.714832	2.9296
IPT1	-2.00871	0.769694	2.77841
AFT2	-2.41387	0.51372	2.92759
YDR089W	-2.20255	0.561051	2.7636
GUP2	-2.09979	0.666355	2.76615
YDR102C	-2.45858	0.388966	2.84754
TRE1	-2.44311	0.548684	2.9918
MRPL1	-2.48565	0.42999	2.91564
YPL162C	-2.48993	0.546114	3.03605
SAC6	-2.46405	0.505185	2.96924
POC4	-1.96292	1.91313	3.87604
PEX7	-2.19821	0.497822	2.69603
RNY1	-2.18588	0.464042	2.64993
ATP22	-2.54565	0.308704	2.85435
GDE1	-2.27465	0.510713	2.78537
XRS2	-2.61535	0.330671	2.94602
MGR2	-2.69043	0.49671	3.18714
ATO3	-2.3046	0.499945	2.80454
DTR1	-2.49852	0.415094	2.91361
URH1	-2.40316	0.563635	2.96679
KTR4	-2.11006	0.726071	2.83613
RPL12B	-1.34998	0.610136	1.96012
MET8	-2.22901	0.379242	2.60825
YDR433W	-2.48768	0.446782	2.93447
YBR225W	-2.60553	0.134235	2.73976
VAC8	-2.14647	0.485736	2.6322
YBR241C	-2.42754	0.434889	2.86243
YEL028W	-2.34471	0.443907	2.78862
RGD1	-2.19273	0.396086	2.58882
YEL045C	-3.03204	1.06695	4.09899
PST1	-2.39606	0.378976	2.77504
YEL057C	-2.31582	0.341241	2.65706
YPL216W	-2.45943	0.39887	2.8583
SNF11	-2.14036	0.55441	2.69477
YIG1	-2.40987	0.574732	2.9846
YDR090C	-2.54191	0.435483	2.97739
NIP100	-2.37924	0.458859	2.8381
TMA64	-2.4908	0.183329	2.67413
BEM4	-1.08667	1.67439	2.76106
FIN1	-2.33052	0.380927	2.71144
YPL141C	-2.29693	0.452574	2.7495
SAN1	-2.17328	0.329772	2.50305
MEI5	-2.09732	0.384546	2.48187
SBE2	-2.28349	0.540174	2.82366
YPL109C	-2.21205	0.441555	2.65361
YDR370C	-2.3354	0.309672	2.64507
EFT2	-2.33809	0.559618	2.89771
RPS6B	-2.82144	0.641276	3.46271
YDR401W	-2.24209	0.5487	2.79079
BEM1	-2.74784	0.490139	3.23798
RAD30	-2.26973	0.31211	2.58184
SDS24	-2.34542	0.391417	2.73684
PPM1	-2.10409	0.493903	2.598
YBR226C	-2.16205	0.09134	2.25339
YEL014C	-2.47743	0.337647	2.81508
YBR242W	-2.0452	0.50804	2.55324
ECM10	-2.47766	0.462972	2.94063
TAE1	-2.58422	0.224684	2.8089
YDR056C	-1.95544	0.656088	2.61152
YEL059W	-2.48393	0.570059	3.05399
CBP3	-2.29791	0.591109	2.88901
PPH3	-2.02231	0.93276	2.95507
CSM4	-2.37582	0.473308	2.84912
UBC13	-2.3682	0.264531	2.63273
MF(ALPHA)1	-2.37814	0.579686	2.95782
SPO71	-2.36557	0.530083	2.89565
MRPL40	-2.79487	0.364881	3.15975
VBA4	-2.37497	0.336662	2.71163
PET20	-2.3784	0.586394	2.96479
YDR131C	-2.29204	0.359707	2.65175
MKK2	-2.41125	0.3658	2.77705
MKC7	-2.26329	0.599055	2.86234
VPS30	-2.51315	0.126956	2.6401
YDR352W	-2.05884	0.342637	2.40148
YPL108W	-2.53483	0.624153	3.15898
CTS2	-2.27991	0.355411	2.63532
PNG1	-2.27854	0.418248	2.69678
MUS81	-2.41202	0.453073	2.8651
SMP1	-2.3872	0.487942	2.87514
DIT2	-2.32584	0.47871	2.80454
DER1	-2.18504	0.481876	2.66691
HKR1	-2.21397	0.56584	2.77981
HPC2	-1.61232	0.824571	2.43689
PPZ2	-2.04098	0.709269	2.75025
MCX1	-2.33037	0.335867	2.66623
EDC3	-2.12853	0.283015	2.41154
GPX2	-2.43926	0.489649	2.92891
SPF1	-1.43774	0.950895	2.38863
YBR262C	-2.4544	0.337182	2.79158
YEL047C	-2.48639	0.571175	3.05756
YOS9	-2.24517	0.527955	2.77312
PRB1	-2.49835	0.458973	2.95732
THI6	-2.47312	0.588043	3.06116
RAD55	-2.47383	0.460906	2.93473
YPL199C	-2.45118	0.412066	2.86325
DNF2	-2.59496	0.473077	3.06804
YPL185W	-2.3807	0.480114	2.86081
TMS1	-2.46584	0.264841	2.73068
COX10	-2.53098	0.511577	3.04256
TRM1	-2.01372	0.482005	2.49573
TGS1	-2.58641	1.2138	3.80022
YDR132C	-2.37989	0.502614	2.8825
UME1	-2.5488	0.618308	3.16711
SWI5	-2.12533	0.332715	2.45805
DBP1	-2.41416	0.423262	2.83742
TRP4	-2.42395	0.49514	2.91909
YPL107W	-2.19865	0.320694	2.51935
VPS74	-2.16914	0.565024	2.73416
EEB1	-2.09643	0.561253	2.65768
YDR387C	-2.21273	0.476392	2.68912
YPC1	-2.45077	0.51491	2.96568
DIT1	-2.2389	0.540416	2.77931
COS111	-2.09334	0.453837	2.54718
ARO80	-2.03122	0.788051	2.81927
YBP1	-2.55384	0.551364	3.10521
IRC22	-2.43838	0.667218	3.1056
SLX1	-2.37641	0.681012	3.05742
NPP2	-2.28229	0.636845	2.91914
ISW1	-1.70443	0.556732	2.26116
MTC7	-2.20464	0.45445	2.65909
SHM1	-2.49322	0.393704	2.88693
YEL048C	-2.37332	0.304209	2.67753
UBC5	-2.42103	0.334874	2.7559
CIN8	-2.60995	0.025436	2.63538
LEA1	-2.49076	0.472827	2.96359
SED1	-2.20257	0.552565	2.75514
RPL7B	-2.07876	0.441992	2.52075
YDR094W	-2.38177	0.33277	2.71454
UIP4	-2.06164	0.661602	2.72324
TMN2	-2.46835	0.389496	2.85784
OYE3	-2.2391	0.484833	2.72394
DPB4	-2.53169	0.61876	3.15045
PRM4	-2.51616	0.407734	2.92389
YDR133C	-2.24826	0.456466	2.70472
SPP1	-2.25846	0.568412	2.82687
YDR338C	-2.15545	0.781988	2.93744
MRP51	-2.48688	0.312447	2.79933
YDR357C	-2.49903	0.377486	2.87652
SSE1	0.719304	0.637845	-0.081459
YDR374C	-2.27812	0.448789	2.72691
SSU1	-2.1896	0.552107	2.74171
RVS167	-2.43685	0.598796	3.03565
YBR184W	-2.18548	0.524716	2.7102
YBR204C	-2.43041	0.472549	2.90296
SIP1	-2.50071	0.509913	3.01062
ATG12	-2.54228	0.23416	2.77644
GIM4	-2.44013	0.576968	3.0171
ROT2	-2.4824	0.506163	2.98856
PMP2	-2.36197	0.626224	2.98819
YBR246W	-1.888	0.915372	2.80337
YPR091C	-2.45069	0.357907	2.8086
YPT10	-2.43337	0.332258	2.76563
PAU2	-2.27742	0.421371	2.69879
YDR061W	-2.40255	0.487067	2.88962
NPR2	-4.36764	0.362727	4.73037
YPL197C	-2.35355	0.489376	2.84293
YDR095C	-2.46307	0.450505	2.91357
YPL184C	-2.15318	0.961236	3.11441
GSG1	-2.11865	0.40462	2.52327
DAP1	-2.28237	0.453599	2.73597
KIN1	-2.50479	0.270509	2.77529
KIP2	-2.29597	0.395803	2.69178
YDR134C	-2.41315	0.189661	2.60281
YPL136W	-2.55586	0.604508	3.16036
YDR340W	-2.32009	0.467048	2.78714
HOS3	-2.21638	0.418217	2.6346
GGA1	-2.34178	0.454162	2.79594
SYH1	-2.30369	0.387296	2.69099
BCS1	-2.57626	0.164659	2.74092
YBR174C	-2.88216	0.361175	3.24334
SAC7	-2.5696	0.083846	2.65345
MBA1	-2.35864	0.379095	2.73773
PDR15	-2.38525	0.501192	2.88644
KTR3	-2.32903	0.402489	2.73152
CAD1	-2.24334	0.237191	2.48053
PYC2	-2.4478	0.442222	2.89002
OM14	-2.35342	0.255566	2.60899
GTT3	-2.41961	0.289104	2.70872
HIS7	-2.42352	0.463813	2.88733
RAD23	-2.01164	0.750939	2.76258
SLM6	-2.2592	0.62508	2.88428
YDR063W	-2.41458	0.462734	2.87731
CAN1	-2.40509	0.675533	3.08062
PUS1	-2.17483	0.603761	2.7786
OXR1	-2.54649	0.433106	2.97959
GIS1	-2.22152	0.5025	2.72402
CTI6	-2.44719	0.483704	2.93089
YDR109C	-2.34556	0.38887	2.73443
YPL168W	-2.37895	0.390143	2.76909
INO2	-0.347729	0.837431	1.18516
PEP4	-2.46128	0.456778	2.91805
YCF1	-2.13346	0.466823	2.60029
ISU1	-2.66117	0.225972	2.88714
YDR344C	-2.46911	0.34233	2.81144
BEM3	-2.31052	0.345355	2.65587
EAF1	-2.31814	0.485199	2.80334
MSD1	-2.42017	0.517856	2.93802
YDR391C	-2.35522	0.589813	2.94503
PCH2	-2.26877	0.761973	3.03074
ADE8	-2.37105	0.481359	2.85241
YBR206W	-2.35102	0.525926	2.87695
SNX41	-2.31784	-2.38611	-0.068272
YBR219C	-2.19973	0.402548	2.60228
VAB2	-2.39661	0.453137	2.84975
SWC5	-3.17175	-0.116387	3.05536
MDM36	-2.20786	0.826236	3.03409
ARO4	-2.4474	0.536949	2.98435
UTR4	-2.33832	0.652874	2.9912
REI1	-2.34209	0.776747	3.11883
YDR065W	-2.57301	0.446248	3.01926
RKM1	-2.39762	0.28487	2.68249
APL5	-2.36038	0.712272	3.07265
MSH6	-2.36518	0.351321	2.7165
YPL182C	-2.27563	0.522316	2.79795
FOB1	-2.06183	0.714523	2.77636
REV3	-2.35789	0.422284	2.78018
YDR124W	-2.36619	0.44185	2.80804
RRD2	-2.43008	0.46358	2.89366
VPS61	-2.0061	0.447012	2.45311
RDS2	-2.3998	0.43788	2.83768
HXT3	-2.43279	0.343237	2.77603
YPL114W	-2.42565	0.308056	2.73371
OPI7	-2.56882	-0.109103	2.45971
FMP30	-2.36878	0.438528	2.80731
LSM6	-2.84028	0.321305	3.16159
SWD3	-2.57072	0.484883	3.0556
SPT3	-4.02222	0.559492	4.58171
GDT1	-2.39689	0.336807	2.7337
SIZ1	-2.23942	0.457415	2.69683
FTH1	-2.36997	0.412497	2.78247
YDR426C	-1.99264	1.04941	3.04205
YBR220C	-2.45982	0.618424	3.07824
YEA6	-2.39469	0.416885	2.81157
PBP2	-2.48293	0.310644	2.79358
YEL020C	-2.37505	0.468288	2.84334
SPO23	-2.40792	0.475459	2.88338
CYC7	-2.34326	0.400582	2.74384
MRPL37	-2.47701	0.28005	2.75706
AFG1	-2.49377	0.508651	3.00242
RTR2	-2.40382	0.18043	2.58425
SIT1	-2.33876	0.508193	2.84695
TYW1	-2.34688	0.603073	2.94995
DDC1	-2.18494	0.418689	2.60363
GRX3	-2.37011	0.428348	2.79846
TCO89	-2.88974	0.619836	3.50957
ALT2	-2.41099	0.584532	2.99553
ATG29	-2.19061	0.474952	2.66556
ECM18	-2.41766	0.419274	2.83694
YPL150W	-2.39173	0.417674	2.8094
RGP1	-2.80507	0.438387	3.24346
SPO19	-2.21385	0.519376	2.73323
SVF1	-2.19339	0.94147	3.13486
YPL113C	-2.30747	0.473919	2.78139
ESC2	-2.33841	0.567276	2.90569
ELP4	-2.86036	0.496156	3.35652
RGA2	-2.4034	0.354407	2.75781
ECM31	-2.32603	0.430898	2.75693
NTC20	-2.36359	0.507951	2.87154
DUR1,2	-2.45133	0.477481	2.92881
BNA7	-2.2219	0.383357	2.60525
PDB1	-2.71917	-0.012555	2.70661
YEL007W	-3.12218	0.269688	3.39187
YBR235W	-2.31316	0.494102	2.80726
YEL023C	-2.47637	0.345919	2.82229
UTR2	-2.33553	0.399476	2.73501
YDR049W	-2.40394	-0.529653	1.87428
MAK10	-3.14769	0.500836	3.64852
OCA6	-2.51941	0.359437	2.87885
HPA3	-2.39208	0.49987	2.89195
YEL067C	-2.21822	0.336786	2.55501
RRM3	-2.60659	-0.887811	1.71878
YHR049C-A	-2.44821	-1.89973	0.548477
YHR078W	-2.30187	0.463542	2.76541
JHD1	-2.39991	0.472795	2.8727
HXT5	-2.43451	0.455733	2.89024
YHR113W	-2.19921	0.952086	3.1513
RPS24A	-2.78126	0.412918	3.19418
YHR130C	-2.4837	0.470354	2.95405
YGR125W	-2.45153	-0.327886	2.12365
YGR139W	-2.36995	1.12836	3.49831
YAP1801	-2.13691	0.217363	2.35427
YGR153W	-2.205	0.216072	2.42107
NVJ1	-2.36022	0.20593	2.56615
PUS6	-2.42942	0.409343	2.83876
YCL023C	-2.44783	0.082531	2.53036
KAR4	-2.13052	0.287625	2.41815
RPL8A	-2.39772	0.224262	2.62198
YCP4	-2.51234	0.578015	3.09035
APM2	-2.41145	0.149996	2.56145
MAK32	-2.30895	0.446658	2.7556
LAG1	-2.27515	0.045741	2.32089
CKI1	-2.21521	0.027916	2.24312
YEL068C	-2.40242	0.267696	2.67011
PIH1	-2.62575	0.215649	2.84139
YPR011C	-2.41656	0.572951	2.98952
SMF2	-2.1007	-0.013082	2.08762
IRE1	-2.25231	0.13463	2.38694
HOM3	-2.19141	0.326415	2.51783
YHR097C	-2.29711	0.089049	2.38616
BZZ1	-2.39912	0.379143	2.77827
PTP3	-2.38861	0.496913	2.88552
YGR126W	-2.39205	0.398198	2.79025
PEX28	-2.16291	0.348695	2.5116
GTO1	-2.40738	0.716565	3.12394
YHR198C	-2.17129	0.298797	2.47008
KCC4	-2.03459	0.317982	2.35257
YGR205W	-2.30266	0.54398	2.84664
GID7	-2.33474	0.186776	2.52152
YCL056C	-2.1827	0.269411	2.45212
GUT1	-2.05121	0.402428	2.45363
YHL017W	-2.23306	0.266846	2.4999
PET18	-2.45943	0.330357	2.78979
RPL14B	-2.3857	0.406392	2.7921
DLD3	-2.42935	0.478422	2.90777
YHR035W	-2.18023	0.28104	2.46127
GLN3	-3.59632	0.572092	4.16841
YHR080C	-2.27904	0.342106	2.62115
YHR100C	-2.96602	0.286239	3.25226
DMA1	-2.04621	0.352921	2.39914
YER079W	-2.11814	0.356834	2.47498
NSG1	-2.47904	0.260312	2.73935
MTC6	-2.14393	0.244091	2.38802
VPS62	-2.31388	0.220336	2.53421
SOL3	-2.49323	0.270772	2.764
CHO2	0.484815	0.407419	-0.077396
YHR199C	-2.13404	0.240202	2.37424
PSD2	-2.7372	0.041134	2.77833
YMR118C	-2.3966	0.278338	2.67494
HGH1	-2.35195	0.37417	2.72612
AGP1	-2.17215	0.275152	2.4473
MVB12	-2.47112	0.323934	2.79506
GLK1	-2.21712	0.37163	2.58875
PRD1	-2.44702	0.273904	2.72092
GOS1	-2.04311	0.482711	2.52582
YCR006C	-2.66382	0.429753	3.09357
DUR3	-2.08886	0.294418	2.38328
MAK31	-2.52275	0.13414	2.65688
QCR10	-2.20695	0.253787	2.46073
PDC5	-2.30317	0.037382	2.34055
PUT2	-2.22301	0.321431	2.54444
ISC1	-2.71906	0.007166	2.72622
COX6	-2.71043	0.370186	3.08062
YEN1	-2.17305	0.481995	2.65505
GIP2	-2.35251	0.435656	2.78816
SBE22	-2.11311	0.146754	2.25986
YER067W	-2.08695	0.380462	2.46741
COX23	-2.61352	0.465614	3.07913
AIM9	-2.04666	0.466151	2.51282
WSS1	-2.36592	0.647169	3.01309
SYF2	-2.45521	0.225273	2.68049
SPO12	-2.3458	0.259419	2.60522
BTN2	-2.31863	0.358788	2.67742
THP2	-2.25668	0.013614	2.27029
NSR1	-3.01275	0.381349	3.3941
RPN10	-1.46072	0.23936	1.70008
MSM1	-2.62593	0.517333	3.14326
CRH1	-2.40602	0.117211	2.52323
YCL026C	-2.18192	1.10728	3.28919
YGR207C	-2.29962	0.47646	2.77608
YCL042W	-2.37289	0.366109	2.739
ECM34	-1.99859	0.358943	2.35753
YCL060C	-2.48165	0.142706	2.62436
ECM29	-2.09706	0.242045	2.3391
YCR007C	-2.2831	0.24475	2.52785
YLF2	-2.38129	0.490708	2.872
HSP30	-2.39391	0.189716	2.58363
DIA4	-2.71954	0.174268	2.89381
MNN1	-2.38408	0.516678	2.90076
RRF1	-2.26167	0.334761	2.59643
SBH2	-2.24673	0.368878	2.6156
CPR2	-2.13432	0.203872	2.33819
MXR1	-2.37402	0.341769	2.71579
KSP1	-2.26756	0.30548	2.57303
FCY2	-2.05236	0.918436	2.9708
GRE3	-2.04784	0.378482	2.42632
YER067C-A	-2.4104	0.405442	2.81584
TOM71	-2.04744	0.208886	2.25633
SER3	-2.27733	0.778673	3.056
YCK1	-2.39547	0.325017	2.72048
YGR130C	-2.51772	0.406997	2.92471
SPO16	-2.18252	0.446793	2.62931
SKN1	-2.35261	0.302201	2.65481
YGR160W	-3.0214	0.372473	3.39387
YHR202W	-2.43522	0.339282	2.7745
STP22	-2.48516	0.417635	2.90279
FUS1	-2.4031	0.21664	2.61974
SER2	-2.36951	0.31042	2.67993
MGR1	-2.55828	0.912981	3.47126
YHL042W	-2.01901	0.432146	2.45116
MRC1	-2.66574	0.237982	2.90372
OCA5	-2.23318	0.603296	2.83648
SAT4	-2.25121	0.277399	2.52861
OTU2	-2.35338	0.092984	2.44637
YCR022C	-2.3962	0.080068	2.47626
VPS29	-2.3152	0.355095	2.6703
TIS11	-2.44662	-0.117643	2.32898
NOP16	-2.56842	0.292647	2.86106
MSC7	-2.28357	0.347802	2.63137
GPA2	-2.27013	2.01108	4.28121
MEI4	-2.44812	0.700712	3.14883
NAM8	-2.47597	0.465165	2.94114
RPL34A	-2.36422	0.407832	2.77205
YPT35	-2.12617	0.685199	2.81137
MSH1	-2.58778	0.205779	2.79356
GET2	-1.91246	0.308413	2.22087
SPL2	-2.04407	0.143441	2.18751
YGR131W	-2.42509	0.848477	3.27356
THI4	-2.44788	0.441454	2.88933
RTS3	-2.40954	0.281628	2.69117
CBP4	-2.51681	0.460284	2.97709
ILV6	-2.31283	0.406878	2.71971
PDX1	-2.59732	0.31782	2.91514
TRX2	-2.06111	0.180031	2.24114
YHL041W	-2.06137	0.598396	2.65976
YCL062W	-2.53996	-1.97772	0.562237
WSC4	-2.0891	0.006921	2.09602
RVS161	-2.28382	0.197159	2.48097
YHL012W	-2.1165	0.271025	2.38753
ARD1	-1.88992	0.417683	2.3076
FMP52	-2.25127	0.905653	3.15692
DOG2	-2.41478	0.482091	2.89687
YAT2	-2.40988	0.460971	2.87085
GIC1	-2.15679	0.494199	2.65098
ACA1	-2.29027	0.294204	2.58447
RTC3	-2.07011	0.430673	2.50079
HMF1	-2.31143	0.441916	2.75334
TRR2	-2.1063	0.120524	2.22683
LSM12	-2.30999	0.289569	2.59956
ARO9	-2.25962	0.314849	2.57447
PHB1	-2.55067	0.220319	2.77099
YSP1	-2.06328	0.254315	2.3176
GTR2	-2.39561	0.348383	2.74399
MNL1	-2.34556	0.333082	2.67864
YGR176W	-2.25882	0.414642	2.67346
SGF29	-2.58574	0.560198	3.14593
XKS1	-2.42843	0.008193	2.43663
BIK1	-2.60494	0.388764	2.9937
SLI1	-2.44425	0.521276	2.96552
YCL046W	-1.9104	0.161766	2.07216
ARN1	-2.04019	0.401738	2.44193
VAC17	-2.28237	0.226356	2.50872
RIM101	-2.9263	0.717686	3.64398
ADY2	-2.05022	0.481205	2.53142
YHL010C	-2.27302	0.246915	2.51993
URA4	-2.06142	-0.073837	1.98758
SPO13	-2.39978	0.209698	2.60948
NHA1	-2.40668	0.245633	2.65231
YND1	-1.85807	0.428318	2.28638
DOG1	-2.19573	0.293205	2.48893
CHZ1	-2.44965	0.55533	3.00498
SSF1	-2.46914	0.547191	3.01633
YER046W-A	-2.39358	0.52279	2.91637
PET117	-2.63431	0.566542	3.20085
GGA2	-2.20347	0.379808	2.58328
EPT1	-2.11327	0.521542	2.63481
YER085C	-2.19387	0.546031	2.7399
YHR138C	-2.21033	0.512642	2.72297
PEX4	-2.53996	0.193381	2.73334
RPL24B	-2.2569	0.239938	2.49684
OYE2	-2.37849	0.745565	3.12405
SKN7	-2.69719	0.305161	3.00235
ATF2	-2.41605	0.434509	2.85056
GBP2	-2.68446	0.30836	2.99282
FYV8	-2.52888	0.515929	3.04481
HIS4	-2.33522	0.437144	2.77237
RTA1	-2.22782	0.468539	2.69636
YCL047C	-2.11057	0.314456	2.42503
CBP2	-2.58098	-0.006686	2.57429
YHL026C	-2.11646	0.486472	2.60293
ADP1	-2.16276	1.35898	3.52173
YAP3	-2.04299	0.286653	2.32964
MIP6	-1.93629	0.303871	2.24016
SLS1	-2.57397	0.365848	2.93982
TMA20	-2.83	0.535019	3.36502
INM1	-2.06906	0.199652	2.26871
FIR1	-2.27371	1.34721	3.62093
OSH3	-2.16673	0.480131	2.64686
SAP1	-2.48591	1.08625	3.57216
HXT4	-2.41292	0.419811	2.83273
PCL6	-2.23081	0.464593	2.6954
CTM1	-2.22772	0.29816	2.52588
MRI1	-2.51729	0.045985	2.56327
SPS100	-2.10936	-0.038107	2.07126
PRE9	-1.42659	0.269326	1.69591
YGR149W	-2.31589	0.434399	2.75029
MRPS35	-2.52764	0.705876	3.23352
SET5	-2.38797	0.390148	2.77812
YCL012W	-2.13492	0.358769	2.49369
STE50	-2.18697	0.308916	2.49589
RPS0A	-2.77323	0.490188	3.26342
SPS22	-2.07866	0.272534	2.35119
YHL037C	-1.99025	0.360669	2.35092
VBA3	-2.20907	0.282042	2.49111
POL4	-2.24172	0.001135	2.24286
YHL008C	-2.06152	0.221149	2.28267
YLR126C	-2.42653	0.800594	3.22712
ARG4	-2.19777	-0.322396	1.87538
PUT1	-2.05697	0.410192	2.46717
PAC2	-2.42786	0.295195	2.72306
AAP1	-2.29535	0.112131	2.40748
ZRG8	-2.20722	0.529985	2.73721
PPE1	-2.12094	0.273689	2.39463
CAJ1	-2.44974	0.65394	3.10369
AHT1	-2.41277	0.630072	3.04284
FCY21	-2.44401	0.655825	3.09983
YER071C	-2.29446	0.386023	2.68049
YHR125W	-2.43606	0.293019	2.72907
YER087C-A	-2.2512	0.732729	2.98393
YHR139C-A	-2.1621	0.45275	2.61485
LSB1	-2.33757	0.315928	2.65349
KEL1	-2.51344	-1.76472	0.74872
YGR150C	-2.54582	0.201387	2.74721
GND1	-2.29528	0.325109	2.62039
KRE11	-2.2586	0.283638	2.54223
RNR4	-2.51007	0.453582	2.96366
YCL013W	-2.35871	0.296896	2.65561
PMT6	-2.29143	0.382012	2.67344
YCL033C	-2.07336	0.713391	2.78676
RSM27	-2.75872	0.567729	3.32645
YCL049C	-2.47497	0.29233	2.7673
MUP3	-2.09716	1.24585	3.343
YCR001W	-1.97992	0.397948	2.37787
SPO11	-2.00952	0.498508	2.50803
YCR015C	-2.17029	1.24022	3.41051
DCN1	-2.45972	0.298591	2.75831
YHR022C	-2.05841	0.182284	2.24069
YLR143W	-2.16277	0.250087	2.41286
YER010C	-2.42218	0.236384	2.65856
YHK8	-2.22244	0.404226	2.62667
YER034W	-2.30465	0.507518	2.81217
PTC7	-2.27035	0.533561	2.80391
TPA1	-2.32728	0.52793	2.85521
HXT1	-2.26665	0.420866	2.68752
UBA4	-2.3121	0.098004	2.41011
VTC1	-2.26931	0.609903	2.87922
YHR126C	-2.35479	0.497591	2.85238
PPT1	-2.08866	0.432293	2.52096
CHS7	-2.07755	0.614062	2.69162
YHR159W	-2.36989	0.743545	3.11343
YGR151C	-2.31775	0.519463	2.83721
SSP1	-2.45223	0.164513	2.61674
YOL153C	-2.35334	0.367778	2.72112
YHR210C	-2.18146	0.498757	2.68022
BUD3	-2.43591	0.629061	3.06497
ELP2	-2.25571	0.338547	2.59425
LSB5	-2.41592	0.404485	2.82041
CDC10	-2.67622	0.486716	3.16294
YCR016W	-2.14757	0.678474	2.82605
SHU1	-2.26413	-0.396728	1.86741
ZRT2	-2.3788	0.373389	2.75219
YHI9	-2.32499	0.428936	2.75393
ACF2	-2.38426	0.476356	2.86062
TIR1	-2.34952	0.605009	2.95453
FSH1	-2.31721	0.335904	2.65312
NMD2	-2.27209	0.551032	2.82312
RSM18	-2.50227	0.696594	3.19887
YHR095W	-2.41717	0.356295	2.77346
CEM1	-2.80306	0.885211	3.68827
ARP1	-2.49008	0.619497	3.10958
ASN2	-2.3693	0.667925	3.03722
DSE2	-2.47264	0.365267	2.83791
PEX18	-2.15849	0.319405	2.47789
RSR1	-2.36638	2.09373	4.46012
YGR168C	-2.40719	0.276441	2.68363
RER1	-2.19241	0.484252	2.67666
YGR182C	-2.38831	-2.72205	-0.333741
DCC1	-2.55788	0.356954	2.91483
PCT1	-2.35946	0.471459	2.83092
GFD2	-2.37698	0.261872	2.63885
SBP1	-2.34862	0.589571	2.93819
CWH43	-2.40937	0.377454	2.78683
YHL005C	-2.49026	0.271925	2.76218
ACE2	-2.22076	-0.242398	1.97836
YMR074C	-2.25582	0.190269	2.44609
YLR149C	-2.34323	0.601948	2.94518
SPE1	-2.34676	-0.272819	2.07394
YLR173W	-2.39498	0.651309	3.04629
YGR039W	-2.4019	0.551684	2.95359
YGR071C	-2.32388	0.474431	2.79831
YLR218C	-2.46834	0.506369	2.97471
TPC1	-2.37621	0.462145	2.83836
LAC1	-2.34171	0.760015	3.10173
RPS23A	-2.47377	0.627342	3.10111
MAE1	-2.5172	0.398948	2.91615
INP53	-2.40117	0.441274	2.84245
YKL047W	-2.38919	0.588653	2.97785
IAH1	-2.28747	0.860467	3.14794
YKL063C	-2.15491	0.671137	2.82604
RUP1	-2.1731	0.613294	2.78639
YKL075C	-2.28599	0.801404	3.08739
YRR1	-2.28133	0.47742	2.75875
YKL091C	-2.26076	0.87611	3.13687
MPC54	-2.26726	0.583627	2.85089
AAT1	-2.49692	0.551015	3.04793
THI72	-2.52002	0.411748	2.93177
NPT1	-2.00044	0.677122	2.67756
YKL136W	-2.3311	0.507665	2.83877
YOR225W	-2.41092	0.58046	2.99138
SUE1	-2.35012	0.548051	2.89817
ABP140	-2.41601	0.517441	2.93345
KKQ8	-2.46715	0.501171	2.96832
OSW1	-2.45282	0.502695	2.95552
STM1	-2.35736	0.462392	2.81975
ASH1	-2.57648	0.702764	3.27925
IDP2	-2.10949	0.656914	2.7664
BUD9	-2.47022	0.561233	3.03145
SKG3	-2.45648	0.342523	2.799
LST7	-2.46834	0.389648	2.85799
UPF3	-2.22193	0.453429	2.67536
MSC3	-2.38652	0.503322	2.88984
ASK10	-2.79275	0.576075	3.36883
MRT4	-2.72603	0.994222	3.72026
MEP1	-2.43153	0.620141	3.05167
YKL031W	-2.49033	0.682874	3.1732
YOR111W	-2.44611	0.674556	3.12067
MNR2	-2.37856	0.369009	2.74757
YOR139C	-2.3874	0.649028	3.03643
PSY1	-2.36247	0.582601	2.94507
DDP1	-2.18671	0.676871	2.86359
BUD2	-2.37126	0.5974	2.96866
GAC1	-2.38765	0.439964	2.82762
PEX27	-2.49982	0.678569	3.17839
SSH4	-2.3107	0.719306	3.03
CMC1	-2.38647	0.737326	3.1238
ISU2	-2.38827	0.570941	2.95921
RPS27A	-2.56651	0.739876	3.30638
YOR240W	-2.38306	0.377219	2.76027
OSH7	-2.5409	0.606176	3.14708
PCD1	-2.1214	0.565169	2.68657
YKL187C	-2.37523	0.797587	3.17281
RFX1	-2.30373	0.714084	3.01781
YGR042W	-2.37968	0.470257	2.84994
MDL1	-2.45958	0.560626	3.02021
PEF1	-2.4497	0.504859	2.95456
HMX1	-2.38318	-1.69918	0.684003
CCC1	-2.46042	0.691955	3.15238
UFD4	-2.08221	0.623387	2.7056
YGR122W	-3.44373	0.480892	3.92463
IXR1	-2.50224	0.111943	2.61419
CEX1	-2.38709	0.595041	2.98213
ELM1	-2.41477	0.397067	2.81183
YET1	-2.1903	0.6268	2.8171
SFL1	-2.33653	0.833033	3.16956
YKL077W	-2.02134	0.794532	2.81587
YOR164C	-1.63798	0.67934	2.31732
MBR1	-2.20589	0.661938	2.86783
RPS30B	-2.02728	0.570036	2.59731
SLK19	-2.49599	0.650422	3.14641
YPK1	-1.99392	0.87988	2.87381
MRPL31	-2.2126	0.957035	3.16964
YLR152C	-2.50971	0.498146	3.00786
PXA2	-2.23239	0.57786	2.81025
YLR177W	-1.99632	0.668855	2.66517
NQM1	-2.02438	0.703402	2.72778
ATG26	-2.41691	0.672621	3.08953
SPR3	-2.42127	0.485368	2.90664
ENT2	-2.33877	0.586918	2.92569
PEX8	-2.30284	0.2796	2.58244
RSA3	-2.03063	0.729699	2.76033
YOR097C	-2.03434	0.841066	2.87541
TUL1	-2.48419	0.459327	2.94351
AFI1	-2.36479	0.527509	2.89229
YKL066W	-2.36871	0.826113	3.19483
ARP8	-3.08948	0.426034	3.51551
SMY1	-2.60156	0.681541	3.2831
SEY1	-2.06223	0.662474	2.72471
YJU3	-2.22364	0.752416	2.97606
FYV12	-2.15387	0.466412	2.62028
LIP5	-2.49164	0.499351	2.99099
PGM1	-2.23095	0.645184	2.87614
SAS5	-2.32193	0.314595	2.63652
TGL1	-2.26117	0.660687	2.92186
YKL158W	-2.31662	0.704425	3.02105
SSP2	-2.24155	0.458015	2.69956
YOR263C	-2.40785	0.475836	2.88369
RNH203	-2.47341	0.513176	2.98659
CNB1	-2.50408	0.592051	3.09613
RME1	-2.10288	0.818365	2.92124
MMR1	-2.65501	0.551985	3.20699
ADE6	-2.40765	0.706544	3.11419
HRD3	-2.09018	0.579093	2.66928
PAC10	-2.32931	1.11117	3.44048
YLR224W	-2.30846	0.588045	2.8965
YGR102C	-2.35901	0.686236	3.04525
PUT3	-2.40467	0.767442	3.17211
KTR1	-2.43228	0.307447	2.73973
YKL037W	-2.39589	0.696416	3.0923
YOR114W	-2.4471	0.438423	2.88553
SFK1	-2.44879	0.613835	3.06263
YNK1	-2.38586	0.524716	2.91058
LSC1	-2.2769	0.578688	2.85559
SWT1	-2.45951	0.686929	3.14644
RAD27	-2.65599	0.470974	3.12697
MCA1	-2.35339	0.682719	3.03611
PMU1	-2.1003	0.612249	2.71254
YOR214C	-2.34229	0.667749	3.01004
MRP8	-2.07479	0.635531	2.71032
WTM2	-2.1418	0.782949	2.92474
RCN1	-2.2121	0.47135	2.68345
PUS7	-2.44575	0.785316	3.23107
YKL171W	-2.43307	0.505331	2.9384
YLR164W	-2.26635	0.639434	2.90578
RPS25A	-1.94252	0.789426	2.73195
TFS1	-2.44656	0.571098	3.01766
YGR045C	-2.08504	0.722557	2.8076
PEX13	-2.56629	0.580936	3.14723
PNP1	-2.16324	0.938046	3.10128
YGR079W	-2.36254	0.575602	2.93814
YLR225C	-2.22176	0.653265	2.87503
CRC1	-2.15687	0.513935	2.6708
RGT1	-2.5227	0.542726	3.06543
TRS33	-2.44452	0.26205	2.70657
YKL053W	-2.79035	0.129522	2.91987
YOR131C	-2.46344	0.304757	2.76819
NUP100	-2.43851	0.566036	3.00454
ELG1	-2.5097	0.432386	2.94209
RPS28A	-2.44339	0.676276	3.11967
YKL097C	-2.39335	0.681799	3.07515
GSP2	-2.32922	0.760564	3.08979
APN1	-2.12443	0.748629	2.87306
MYO3	-2.07848	0.732845	2.81133
YOR215C	-2.27739	0.898693	3.17608
LTV1	-2.58226	1.50744	4.08969
WTM1	-2.16441	0.845481	3.00989
ELF1	-1.57975	1.05973	2.63948
TPO5	-2.16152	0.838826	3.00035
YOR277C	-2.2768	0.061401	2.3382
PUS5	-2.29711	0.696805	2.99392
YGR031W	-2.43434	0.538576	2.97292
YLR179C	-2.0914	0.727822	2.81923
UPS1	-2.78786	0.172914	2.96077
CLB4	-2.18571	0.645566	2.83127
ADY4	-2.3234	0.883653	3.20705
VMA21	-2.38614	1.10776	3.4939
HCS1	-2.42955	0.700399	3.12995
RAS1	-2.55546	0.638222	3.19368
PTM1	-3.18641	0.613356	3.79976
RTC5	-2.44941	0.646958	3.09637
VPS17	-2.4447	0.664459	3.10916
YKL069W	-2.44379	0.718517	3.16231
YOR152C	-2.45531	0.638682	3.09399
TEF4	-2.06058	1.26439	3.32496
YOR170W	-2.51869	0.746158	3.26485
MTC2	-2.89854	0.784775	3.68331
YOR186W	-2.42359	0.487405	2.91099
PRR1	-2.24883	0.930141	3.17897
SHE2	-2.44553	0.733826	3.17936
RUD3	-2.24293	0.849881	3.09281
AVT3	-2.44089	0.71356	3.15446
MKK1	-2.28851	0.729734	3.01825
YKL161C	-2.28173	0.382856	2.66459
YOR246C	-2.18834	0.586884	2.77522
ZRT3	-2.39434	0.587323	2.98166
RFM1	-2.52637	0.572579	3.09895
YLR168C	-2.47122	0.511627	2.98285
TIM21	-2.28342	0.474198	2.75762
SAM1	-2.09849	0.677958	2.77645
SCM4	-2.41023	0.549296	2.95953
YLR194C	-2.35977	0.579123	2.9389
YGR066C	-2.1158	0.724721	2.84052
YLR211C	-2.07065	0.610427	2.68108
MET14	-2.39363	0.751189	3.14482
YGR107W	-2.10343	0.80724	2.91067
SPT23	-2.38259	1.26156	3.64415
PIN2	-2.42521	0.637968	3.06318
NFU1	-2.54264	0.173206	2.71584
GCY1	-2.40533	0.597008	3.00234
OAR1	-2.78146	0.926999	3.70846
EFT1	-2.5219	0.634826	3.15672
YKL070W	-2.42065	0.567316	2.98797
PDR5	-2.50754	0.444939	2.95248
HOT13	-2.19241	0.534134	2.72655
YKL100C	-2.41592	0.534623	2.95054
SBA1	-2.43656	0.594176	3.03073
YKL131W	-2.42135	0.388943	2.81029
STE13	-2.35964	0.657195	3.01684
YKL147C	-2.49502	0.613021	3.10804
KIN4	-2.41337	0.417037	2.83041
YKL162C	-2.18823	0.695898	2.88412
SRL1	-2.56398	0.468391	3.03238
LST4	-2.31109	0.351637	2.66273
FSH3	-2.4444	0.588547	3.03294
YLR169W	-2.46867	0.426047	2.89471
RPL26B	-2.03458	0.664566	2.69915
VTA1	-2.39531	0.491771	2.88708
YGR051C	-2.46113	0.766978	3.22811
PBA1	-2.38866	0.901836	3.2905
YGR067C	-2.25003	0.574608	2.82463
CRR1	-2.39369	0.653938	3.04763
MRP13	-2.38039	0.530655	2.91104
CLB1	-2.45358	0.608859	3.06244
YOR105W	-2.30109	0.781164	3.08225
YOR121C	-2.402	0.422258	2.82426
TMA19	-2.73623	-0.04736	2.68887
BAG7	-2.35965	0.616657	2.97631
YKL071W	-2.19871	0.768506	2.96722
SLP1	-2.17809	0.799518	2.97761
MDH1	-2.26782	0.63903	2.90685
LCB4	-2.45348	0.578395	3.03188
HSL1	-2.48881	0.606524	3.09533
MSB1	-2.23545	0.81039	3.04584
MRM1	-2.62876	0.291897	2.92066
RMA1	-2.35174	0.605125	2.95686
YOR220W	-2.37702	0.680853	3.05787
SDH1	-2.30073	0.784021	3.08475
RPL33B	-2.22674	0.812073	3.03881
PIR3	-2.41694	0.594823	3.01176
YOR248W	-2.34176	0.584838	2.9266
YKL177W	-2.35645	0.618854	2.97531
APS1	-2.44504	0.374628	2.81967
YGR035C	-2.3773	0.664194	3.0415
SWI6	-2.43848	0.613112	3.05159
FMP48	-2.43108	0.594058	3.02514
YKE2	-2.37516	1.18478	3.55994
FRE1	-2.30837	0.800441	3.10881
MRP17	-2.62176	0.622846	3.2446
CLB6	-2.42192	0.514683	2.9366
PAN3	-2.56882	0.281113	2.84993
VAM3	-3.08418	0.298682	3.38286
LEO1	-2.347	0.581873	2.92887
STB6	-2.52544	0.523082	3.04852
ISN1	-2.31324	0.896975	3.21022
SRX1	-2.35727	0.76009	3.11736
YRM1	-2.40766	0.851027	3.25869
YKL102C	-2.25045	0.67737	2.92782
HIS3	-2.39716	0.843066	3.24023
YKL133C	-2.18521	0.888928	3.07414
MCT1	-2.72419	-0.545883	2.17831
DBR1	-2.86017	-0.439978	2.4202
IRC13	-2.13814	0.685517	2.82366
PIR1	-2.48332	0.623992	3.10731
STE3	-2.2167	0.474425	2.69113
HUA2	-2.46045	0.739152	3.1996
YLR171W	-2.42367	0.464648	2.88832
CAX4	-2.03553	-0.01668	2.01885
TOS4	-2.2243	0.460342	2.68464
YGR054W	-3.85209	1.07922	4.93131
YGR069W	-2.4896	0.715094	3.2047
CPR6	-2.33096	0.69752	3.02848
PDC6	-2.27821	0.649114	2.92732
RPL14A	-2.35042	0.559726	2.91014
YGR111W	-2.20739	0.732666	2.94006
RGS2	-2.45532	0.468387	2.92371
YKL044W	-2.26419	1.00169	3.26588
UBP2	-2.27295	0.779438	3.05239
YKL061W	-2.45025	0.675381	3.12563
IDH2	-2.83155	-0.604624	2.22692
LHS1	-2.05432	0.856459	2.91078
NFI1	-2.38479	0.693269	3.07806
CYT2	-2.48469	0.752457	3.23715
LAP4	-2.16676	0.752124	2.91888
SPR1	-2.23817	0.644252	2.88242
OAC1	-2.19879	0.83522	3.03401
ODC2	-2.33661	0.783297	3.11991
MCR1	-2.33517	0.804043	3.13921
HES1	-2.41631	0.833548	3.24985
TPK3	-2.4935	0.617724	3.11122
TMA16	-2.46779	0.884111	3.3519
COY1	-2.42248	0.639503	3.06198
DPH5	-2.21757	0.702974	2.92054
ACB1	-2.31835	0.844382	3.16273
YLR184W	-2.67612	0.906286	3.58241
MUP1	-2.6028	1.08605	3.68885
ROM1	-2.1378	0.934414	3.07221
CTT1	-2.50593	0.731642	3.23757
CAP1	-2.51457	0.702222	3.2168
SHY1	-2.62649	0.634538	3.26103
YKL027W	-2.48963	0.316422	2.80606
LEU9	-2.40054	0.69709	3.09763
DCW1	-2.29838	0.409431	2.70781
CAT5	-2.51777	1.19947	3.71725
MSN4	-2.42223	0.378697	2.80092
SIA1	-2.41487	0.545323	2.96019
PNS1	-2.40819	0.759374	3.16756
CUE2	-2.37172	0.624766	2.99648
ALE1	-2.20309	0.500181	2.70327
YKL105C	-2.46124	0.59949	3.06074
ULS1	-2.32088	1.004	3.32488
DGR2	-2.10714	0.771659	2.8788
PTP2	-2.41979	0.747498	3.16729
YOR223W	-2.22307	1.12078	3.34385
YKL151C	-2.41654	0.713509	3.13005
YOR238W	-2.26077	0.75931	3.02008
MRP49	-2.50614	0.693889	3.20003
YOR286W	-2.36799	0.562145	2.93014
MPD1	-2.34001	0.721027	3.06104
YJL206C	-2.16539	0.603152	2.76854
IMH1	-2.27956	0.566165	2.84573
RPS14B	-2.57366	0.464158	3.03782
KGD2	-2.43892	0.501082	2.94
ATG27	-2.24273	0.445872	2.6886
YDR161W	-1.91331	0.878751	2.79206
FMP33	-2.29197	0.487073	2.77904
SAS4	-2.48407	0.350306	2.83438
YJL147C	-2.27122	0.615527	2.88674
YDR199W	-2.37779	0.423073	2.80086
YJL131C	-2.45844	0.421126	2.87956
RAD9	-2.19341	0.604193	2.79761
RPS25B	-2.35089	0.331433	2.68233
COX20	-2.65138	0.670405	3.32178
BUD8	-2.39099	0.586381	2.97737
YGL199C	-2.27347	0.501175	2.77465
ROM2	-2.46352	0.592459	3.05598
VAC14	-2.53202	0.076817	2.60884
SHE10	-2.25916	0.567119	2.82628
DUS4	-2.41663	0.575035	2.99166
RTF1	-2.24748	1.09813	3.34561
ECM22	-2.3384	0.576764	2.91517
VEL1	-2.17553	0.627695	2.80322
RCK2	-2.32373	0.645256	2.96899
NMA2	-2.38632	0.540868	2.92718
RED1	-2.33852	0.509499	2.84802
MTL1	-2.39487	0.549599	2.94447
YLR280C	-2.41516	0.395929	2.81109
YLR294C	-2.38049	0.777656	3.15815
YJL206C-A	-2.23546	0.722748	2.95821
YLR311C	-2.16025	0.747005	2.90726
RPS22A	-2.38748	0.558964	2.94644
YDR149C	-2.45592	0.517007	2.97293
SWI3	-2.29307	0.980978	3.27405
NBP2	-2.48674	0.521611	3.00835
HSP150	-2.38659	0.419025	2.80561
PLP1	-2.10167	0.567436	2.66911
IDS2	-2.45839	0.490757	2.94915
VPS64	-2.08503	0.885962	2.97099
SPR28	-2.43397	0.456974	2.89094
TAL1	-2.3749	0.715358	3.09026
SUR4	-2.42545	0.656815	3.08227
KIP3	-2.48969	0.599427	3.08912
REH1	-2.17268	0.584073	2.75676
SAP4	-2.40574	0.466016	2.87176
YLR407W	-2.46574	0.550493	3.01623
RAI1	-1.78707	1.06604	2.85311
BNA5	-2.23999	0.684179	2.92416
YPS5	-2.22026	0.351338	2.5716
SSP120	-2.36558	0.433133	2.79871
YGR011W	-2.2425	0.377008	2.61951
RPS28B	-2.76288	0.663108	3.42598
YGR025W	-2.46278	0.604524	3.0673
PCL5	-2.2709	0.573191	2.84409
REE1	-2.39946	0.763074	3.16253
ATP14	-1.87378	0.780981	2.65476
RCY1	-2.72914	0.533859	3.263
YLR312C	-2.2182	0.574453	2.79265
RPL39	-2.0545	0.841499	2.896
NUM1	-2.43922	0.711991	3.15121
CPS1	-2.42215	0.496746	2.9189
CWC15	-2.53388	0.613037	3.14691
CIS3	-2.25179	0.62142	2.87321
ATC1	-2.81715	0.33397	3.15111
SFH5	-2.43263	0.524117	2.95675
YDR203W	-2.78563	0.777322	3.56295
TRK1	-2.59367	0.410865	3.00453
MFB1	-2.43288	0.524719	2.95759
NUP2	-2.40148	0.384108	2.78559
RTN1	-2.30391	0.565783	2.8697
YLR356W	-2.39578	0.614015	3.0098
ARO8	-2.83287	0.424967	3.25783
VID22	-2.31496	1.83513	4.15009
YGL217C	-2.34019	0.394441	2.73463
RPS29A	-2.83865	0.428122	3.26677
YGL230C	-2.2647	0.548396	2.8131
YLR408C	-2.43071	0.32827	2.75898
PDE1	-2.36952	0.614512	2.98404
YLR232W	-2.2171	0.484375	2.70147
YGL260W	-2.38023	0.355277	2.7355
SYM1	-2.37349	0.527958	2.90145
YGR012W	-2.25413	-0.127648	2.12648
NEJ1	-2.41093	0.433451	2.84438
YGR026W	-2.49836	0.525434	3.02379
YLR281C	-2.1967	0.367135	2.56384
ATP4	-2.32576	0.541337	2.86709
YJL216C	-2.19227	0.893358	3.08563
YLR296W	-2.35437	0.633484	2.98786
ECM25	-2.52936	0.519929	3.04929
BUD19	-2.23238	0.94955	3.18193
CTH1	-2.30697	0.581631	2.8886
YJL171C	-2.40092	0.460077	2.861
TRM82	-2.32258	0.641351	2.96394
FAR1	-2.4069	0.60998	3.01688
YDR185C	-2.44862	0.604259	3.05288
YJL144W	-2.11877	0.450162	2.56894
PEX30	-2.3667	0.533405	2.9001
YDR220C	-2.37101	0.390074	2.76109
SPO77	-2.39006	0.462725	2.85279
LYS4	-2.56633	0.727269	3.2936
RSC2	-2.28321	1.14054	3.42375
KEX1	-2.49078	0.375309	2.86609
YLR374C	-2.48224	0.353251	2.83549
ECM19	-2.19685	0.576412	2.77326
YGL231C	-2.29733	0.488816	2.78615
VIP1	-2.93348	-1.09633	1.83715
ZIP2	-2.25862	0.638798	2.89742
EST1	-2.36239	0.338684	2.70108
YGL261C	-2.22786	0.862879	3.09074
YLR252W	-2.36727	0.435279	2.80255
MSB2	-2.43558	0.329534	2.76511
PDR8	-2.41563	0.210009	2.62564
GLR1	-2.48972	0.452798	2.94252
YLR282C	-2.22091	0.389788	2.61069
YPL077C	-2.67894	0.529381	3.20832
YLR297W	-2.48501	0.752717	3.23773
ACO2	-3.16669	1.80543	4.97212
SPH1	-2.42291	0.792135	3.21505
SWE1	-2.30977	0.651576	2.96135
GIR2	-2.4027	-0.069759	2.33294
ASG7	-2.27729	0.497606	2.77489
STB3	-2.43095	0.681077	3.11203
FBP26	-2.61811	0.581894	3.20001
YDR186C	-2.19026	0.524588	2.71485
IRC9	-2.12472	0.543538	2.66825
EBS1	-2.46815	0.485427	2.95358
RPL38	-2.76491	0.483079	3.24799
GTB1	-2.5055	0.433901	2.9394
FKS1	-2.63421	0.6235	3.25771
VPS38	-2.63242	0.05055	2.68297
POX1	-2.14945	0.530516	2.67997
STP3	-3.12928	0.570576	3.69986
YLR392C	-2.24644	0.8523	3.09874
TAN1	-2.52859	0.60517	3.13376
BER1	-2.28234	1.01809	3.30043
RMR1	-2.37505	0.55572	2.93077
TOP3	-2.57936	0.351683	2.93104
YGL262W	-2.15808	0.496901	2.65498
YLR253W	-2.42937	0.420877	2.85025
YGR015C	-2.62521	0.4748	3.10001
BOP2	-2.3853	0.559137	2.94443
RPS6A	-2.74325	0.775612	3.51886
YLR283W	-2.44839	0.491364	2.93975
YTA6	-2.43126	0.433603	2.86486
HXT8	-2.2804	0.668002	2.9484
ECM38	-2.39433	0.644213	3.03854
MBB1	-2.19716	0.708327	2.90549
NKP2	-2.14751	0.497405	2.64492
MNN5	-2.19211	0.426198	2.61831
ENT5	-2.43811	0.379063	2.81717
YJL169W	-2.36661	1.03283	3.39944
HSP42	-2.38327	0.591338	2.97461
VPS35	-2.55818	0.495243	3.05342
HST4	-2.44604	0.508481	2.95452
RPB4	-2.59465	0.823122	3.41777
UME6	-2.81007	0.585451	3.39552
YLR326W	-2.39498	0.441958	2.83693
YDR222W	-2.39811	0.577687	2.9758
RPL26A	-2.3817	0.645162	3.02686
YDR239C	-2.49254	0.481582	2.97412
PSY3	-2.2407	0.494589	2.73529
NIF3	-2.17549	0.820347	2.99583
ATP10	-2.55313	0.734345	3.28748
ADE5,7	-2.44103	0.402504	2.84353
YLR413W	-2.48711	0.543746	3.03085
HFM1	-2.13607	0.544881	2.68095
YLR235C	-2.50535	-1.87985	0.625502
COS12	-2.44075	0.453616	2.89436
NDL1	-2.41222	0.486717	2.89894
YGR016W	-2.25589	0.563233	2.81913
RLM1	-2.17055	0.421292	2.59184
ECI1	-2.45704	0.455286	2.91233
UBP16	-2.18353	0.79074	2.97427
OPT1	-2.11872	0.544674	2.6634
EXG1	-2.39892	0.584299	2.98321
PHO90	-2.02702	0.754616	2.78163
EST2	-2.615	0.40103	3.01603
YJL185C	-2.17264	0.586654	2.75929
YDR154C	-2.35453	0.451488	2.80602
SET2	-2.44687	0.036013	2.48288
ARG82	-2.47351	0.459125	2.93264
INO1	-2.18753	0.50548	2.69301
NUP42	-2.51803	0.30388	2.82191
YUR1	-2.47878	0.074587	2.55336
YDR209C	-2.47852	0.531467	3.00999
TMA10	-2.43821	0.483528	2.92174
CRF1	-2.39863	0.591973	2.99061
YLR345W	-2.38378	0.53264	2.91642
BUD26	-2.61918	0.50886	3.12804
NMD4	-2.23312	0.888473	3.12159
MIG2	-2.29956	0.420687	2.72025
FBP1	-2.3734	0.552797	2.9262
EDC1	-2.49017	0.307637	2.79781
COX8	-2.34963	0.43591	2.78554
YGL235W	-2.34698	0.6136	2.96058
RTG2	-3.09954	0.726893	3.82643
YLR236C	-2.45235	0.344569	2.79692
YGR001C	-2.35283	0.436415	2.78924
YLR255C	-2.42814	0.601308	3.02945
YGR017W	-2.45145	0.654473	3.10592
YLR269C	-2.40419	0.084627	2.48882
YPL088W	-2.13523	0.474795	2.61002
YPL073C	-2.3429	0.447833	2.79074
MET17	-2.33283	0.557978	2.89081
UBP12	-2.29549	0.613651	2.90914
BUD6	-2.41933	0.39384	2.81317
MNN11	-2.26146	0.601728	2.86319
CPR1	-2.2189	0.50308	2.72198
QCR8	-2.49583	0.369586	2.86542
YJL152W	-2.05949	0.533037	2.59253
YDR193W	-2.45236	0.375028	2.82739
TIF2	-2.65926	0.437466	3.09673
YDR210W	-2.47567	0.415037	2.89071
NMA1	-2.40111	0.366533	2.76764
HTA1	-1.45359	0.735349	2.18894
DIC1	-2.34286	0.525612	2.86847
HOS2	-2.33594	0.135119	2.47105
GRX8	-2.3157	0.498613	2.81431
YPT32	-2.20779	0.555324	2.76311
CSR1	-2.31692	0.648932	2.96585
SDT1	-2.22144	0.454406	2.67584
SKI2	-2.05522	-0.773197	1.28202
MTO1	-2.40271	0.43856	2.84127
YLR415C	-2.23857	0.438656	2.67723
HXK2	-2.85363	0.156666	3.0103
FAR10	-2.30268	0.475642	2.77832
CUL3	-2.55879	0.248872	2.80766
YLR257W	-2.24314	0.389996	2.63313
YGR018C	-2.60379	0.487434	3.09122
DCS1	-2.46313	0.46653	2.92966
YDC1	-2.5331	0.368668	2.90177
YLR287C	-2.38627	0.409345	2.79562
YPL071C	-2.26181	0.384873	2.64668
YJL211C	-2.58093	0.63484	3.21577
ACO1	-2.38401	0.628114	3.01213
PAN5	-2.42329	0.533147	2.95644
MMS22	-2.75334	0.258456	3.01179
YJL181W	-2.37612	0.414568	2.79069
RPA14	-2.52958	0.702279	3.23186
HAL5	-2.25367	0.444016	2.69769
NGG1	-2.76765	0.065816	2.83347
SNA3	-2.42476	0.380007	2.80476
YJL135W	-2.40024	0.305258	2.7055
UPC2	-2.33652	0.485389	2.82191
REC102	-2.3799	0.493871	2.87378
ADK1	-2.33078	0.711196	3.04197
YLR349W	-2.42573	0.409787	2.83552
GCN1	-2.46871	-0.872028	1.59668
YLR365W	-2.44333	0.503808	2.94713
NCS6	-2.74346	0.643669	3.38713
CTF3	-2.47898	0.406332	2.88531
OST5	-2.47568	0.601765	3.07744
YLR400W	-2.3521	0.583869	2.93597
HAP2	-2.48115	0.817766	3.29891
YLR416C	-2.27232	0.58083	2.85315
FZF1	-2.45851	0.606409	3.06491
LIP2	-2.29129	-0.284309	2.00698
PEX31	-2.46779	0.465465	2.93325
GSY2	-2.50377	0.624264	3.12803
UGA1	-2.22516	0.819342	3.0445
YLR271W	-2.30875	0.492673	2.80143
ELP3	-2.61277	0.508104	3.12087
YLR287-A	-2.83898	0.527708	3.36669
MUK1	-2.37924	0.416241	2.79548
CBP1	-2.64231	0.820999	3.46331
UBC12	-2.49945	0.479698	2.97915
ELO1	-2.20139	0.684347	2.88574
YJL182C	-2.10431	0.778319	2.88263
YDR157W	-2.54009	0.534149	3.07424
TPK1	-2.03031	0.894482	2.92479
SDH4	-2.32791	0.528514	2.85642
YJL150W	-2.3646	0.561814	2.92641
LCB3	-2.59974	0.371993	2.97173
AHA1	-2.15534	0.371329	2.52667
CHS5	-2.4492	0.553055	3.00226
ORM2	-2.76282	0.592266	3.35509
DSD1	-2.39042	0.55133	2.94175
YLR366W	-2.4842	0.52568	3.00988
VAM7	-3.20459	0.188927	3.39351
MTC3	-2.59139	0.44001	3.03141
DUS3	-2.26583	0.638778	2.90461
KAP114	-2.24236	0.729826	2.97219
VPS36	-2.48581	0.458903	2.94471
ZRT1	-2.2841	0.649055	2.93315
YLR241W	-2.23159	0.468427	2.70002
LCB5	-2.48933	0.507324	2.99666
VMA7	-2.31664	0.438909	2.75555
PIG1	-2.41597	0.472739	2.88871
MEC3	-2.52958	0.86866	3.39824
BTS1	-2.31738	0.031462	2.34884
CDA1	-2.20406	0.544016	2.74807
YJL193W	-2.18176	0.544507	2.72627
HOM2	-2.37778	0.585375	2.96315
YJL163C	-2.15969	0.574643	2.73434
CSN9	-2.51616	0.563223	3.07939
YJL149W	-2.15929	0.589952	2.74924
CBS2	-2.44631	0.578988	3.0253
MRS3	-2.29199	0.314697	2.60669
YDR215C	-2.18338	0.561859	2.74524
JIP3	-2.41209	0.375313	2.7874
IVY1	-2.4234	0.404436	2.82783
NIT3	-2.44855	0.591233	3.03978
MDS3	-2.12425	0.226109	2.35036
RPS22B	-2.46027	0.54343	3.0037
SKI8	-2.6142	0.685142	3.29934
IKI3	-2.54073	0.592436	3.13317
VID30	-2.36788	0.710225	3.07811
YLR402W	-2.39414	-0.134895	2.25925
YGL242C	-2.31521	0.475291	2.7905
CDC73	-2.5301	0.614003	3.1441
ADH4	-2.37527	0.468754	2.84403
ARV1	-2.14876	0.474085	2.62285
MUQ1	-2.16775	0.733196	2.90094
VPS63	-2.54822	0.365509	2.91373
YGR021W	-2.42108	0.43899	2.86007
[truncated: 3,230 more rows]
